# Supplementary material for: Characterization of BioID tagging systems in budding yeast and exploring the interactome of the Ccr4-Not complex
Source: G3 (Bethesda). 2024 Sep 13;14(11):jkae221. doi: 10.1093/g3journal/jkae221 (PMC11540327; doi:10.1093/g3journal/jkae221)
Supplement: jkae221_Supplementary_Data [file jkae221_supplementary_data.zip]

Archive with 5 entries (5 files):
- Supplemental_Figures_G3-2024-405310.pdf
- Supplemental_Figure_Legends_G3-2024-405310.pdf
- Supplemental_File_2_G3-2024-405310.xlsx
- Supplemental_File_3_G3-2024-405310.xlsx
- Supplemental__File_1_G3-2024-405310.docx
