# Supplementary material for: Characterization of BioID tagging systems in budding yeast and exploring the interactome of the Ccr4-Not complex
Source: G3 (Bethesda). 2024 Sep 13;14(11):jkae221. doi: 10.1093/g3journal/jkae221 (PMC11540327; doi:10.1093/g3journal/jkae221)
Supplement: jkae221_Supplementary_Data [file jkae221_supplementary_data.zip › Supplemental_File_2_G3-2024-405310.xlsx]

## Sheet: Not4
Accession	Description	Exp. q-value: Combined	Sum PEP Score	Coverage [%]	Abundance Ratio (log2): (Free Turbo ID) / (Not4-TID)	Abundance Ratio P-Value: (Free Turbo ID) / (Not4-TID)	Abundance Ratio -log10 P-Value: (Free Turbo ID) / (Not4-TID)	Abundance Ratio: (Free Turbo ID) / (Not4-TID)	Abundances (Grouped): Free Turbo ID	Abundances (Grouped): Not4-TID	Abundances (Normalized): F2: 126, Sample, Free Turbo ID	Abundances (Normalized): F2: 127N, Sample, Free Turbo ID	Abundances (Normalized): F2: 127C, Sample, Free Turbo ID	Abundances (Normalized): F2: 128N, Sample, Not4-TID	Abundances (Normalized): F2: 128C, Sample, Not4-TID	Abundances (Normalized): F2: 129N, Sample, Not4-TID	Abundance: F2: 126, Sample, Free Turbo ID	Abundance: F2: 127N, Sample, Free Turbo ID	Abundance: F2: 127C, Sample, Free Turbo ID	Abundance: F2: 128N, Sample, Not4-TID	Abundance: F2: 128C, Sample, Not4-TID	Abundance: F2: 129N, Sample, Not4-TID	# Peptides	# PSMs	# Unique Peptides	# Protein Groups	# AAs	MW [kDa]	calc. pI	Score Sequest HT: Sequest HT	# Peptides (by Search Engine): Sequest HT	# Razor Peptides	Modifications
P02994	Elongation factor 1-alpha OS=Saccharomyces cerevisiae (strain ATCC 204508 / S288c) GN=TEF1 PE=1 SV=1	0	63.657	33	0.51	0.000764696	3.11651	1.42	1817.7	1279.8	1817.7	1681.3	1820.4	1281.1	1268.8	1279.8	1817.7	846	998.6	715.5	731.8	901.5	12	35	12	1	458	50	9.04	98.46	12	0
P05150	Ornithine carbamoyltransferase OS=Saccharomyces cerevisiae (strain ATCC 204508 / S288c) GN=ARG3 PE=1 SV=1	0	7.611	12	-0.59	0.0260077	1.5849	0.663	20.9	31.5	20.9	18.5	25.7	29.2	41.1	31.5	20.9	9.3	14.1	16.3	23.7	22.2	2	2	2	1	338	37.8	6.3	3.2	2	0
P05453	Eukaryotic peptide chain release factor GTP-binding subunit OS=Saccharomyces cerevisiae (strain ATCC 204508 / S288c) GN=SUP35 PE=1 SV=1	0	39.752	18	-0.84	0.00573189	2.2417	0.557	227.8	408.8	181.3	227.8	234.8	408.8	427.2	400.2	181.3	114.6	128.8	228.3	246.4	281.9	8	18	8	1	685	76.5	7.01	60.52	8	0
P06102	General negative regulator of transcription subunit 3 OS=Saccharomyces cerevisiae (strain ATCC 204508 / S288c) GN=NOT3 PE=1 SV=2	0	185.002	38	-2.65	3.00548e-06	5.52209	0.159	1943.1	12220.4	1544.7	1943.1	2168.1	11872	12220.4	12458.2	1544.7	977.7	1189.3	6630.6	7048.1	8775.8	32	210	32	1	836	94.3	5.62	528.58	32	0
P06168	Ketol-acid reductoisomerase, mitochondrial OS=Saccharomyces cerevisiae (strain ATCC 204508 / S288c) GN=ILV5 PE=1 SV=1	0	17.256	13	0.43	0.00941821	2.02603	1.348	518.8	384.9	526.6	448	518.8	399.6	359.8	384.9	526.6	225.4	284.6	223.2	207.5	271.1	4	9	4	1	395	44.3	9.04	23.44	4	0
P06738	Glycogen phosphorylase OS=Saccharomyces cerevisiae (strain ATCC 204508 / S288c) GN=GPH1 PE=1 SV=4	0	4.338	1	-1.6	0.0039409	2.4044	0.331	13.2	39.9	13.2	9.5	13.9	56.4	39.9	34.8	13.2	4.8	7.6	31.5	23	24.5	1	1	1	1	902	103.2	5.62	3.28	1	0
P07259	Protein URA2 OS=Saccharomyces cerevisiae (strain ATCC 204508 / S288c) GN=URA2 PE=1 SV=5	0	13.869	3	-0.19	0.0485014	1.31425	0.877	93.3	106.4	93.3	85.7	96.6	106.4	120.2	105.2	93.3	43.1	53	59.4	69.3	74.1	6	14	6	1	2214	244.9	5.83	12.34	6	0
P09733	Tubulin alpha-1 chain OS=Saccharomyces cerevisiae (strain ATCC 204508 / S288c) GN=TUB1 PE=1 SV=2	0	16.761	14	-0.32	0.033642	1.47312	0.802	36.5	45.5	31.8	36.8	36.5	45.5	49.1	43.6	31.8	18.5	20	25.4	28.3	30.7	3	4	3	1	447	49.8	5.07	16.39	3	0
P11154	Pyruvate carboxylase 1 OS=Saccharomyces cerevisiae (strain ATCC 204508 / S288c) GN=PYC1 PE=1 SV=2	0	845.455	74	-0.79	0.00185974	2.73055	0.577	31826.4	55153.1	25021.8	32947.5	31826.4	52176.9	61686.3	55153.1	25021.8	16578.3	17458.4	29141.3	35577.4	38850.9	89	1333	41	1	1178	130	6.23	3325.74	89	0
P11972	Protein SST2 OS=Saccharomyces cerevisiae (strain ATCC 204508 / S288c) GN=SST2 PE=1 SV=2	0.011	2.191	2	0.92	0.0185771	1.73102	1.887	97.2	51.5	109.5	70.4	97.2	60.2	51.5	43.4	109.5	35.4	53.3	33.6	29.7	30.6	1	1	1	1	698	79.7	8.57	2.18	1	0
P13382	DNA polymerase alpha catalytic subunit A OS=Saccharomyces cerevisiae (strain ATCC 204508 / S288c) GN=POL1 PE=1 SV=2	0	8.456	3	0.89	0.0205359	1.68749	1.854	126	68	100	126	146	77.2	68	56.1	100	63.4	80.1	43.1	39.2	39.5	3	4	3	1	1468	166.7	6.24	11.02	3	0
P14680	Dual specificity protein kinase YAK1 OS=Saccharomyces cerevisiae (strain ATCC 204508 / S288c) GN=YAK1 PE=1 SV=1	0	23.541	6	-0.82	0.0109533	1.96045	0.567	90.2	159.1	71.6	102.9	90.2	152.2	172.5	159.1	71.6	51.8	49.5	85	99.5	112.1	3	6	3	1	807	91.2	8.38	23.37	3	0
P21524	Ribonucleoside-diphosphate reductase large chain 1 OS=Saccharomyces cerevisiae (strain ATCC 204508 / S288c) GN=RNR1 PE=1 SV=2	0	4.65	2	0.97	0.0419458	1.37731	1.957	33.6	17.2	45.1	33.6	28.3	18.6	17.2	15.2	45.1	16.9	15.5	10.4	9.9	10.7	2	2	2	1	888	99.5	6.19	4.11	2	0
P21538	DNA-binding protein REB1 OS=Saccharomyces cerevisiae (strain ATCC 204508 / S288c) GN=REB1 PE=1 SV=2	0	8.993	3	2.35	0.00302035	2.51994	5.091	132.2	26	171.4	108.7	132.2	26	27.2	23.4	171.4	54.7	72.5	14.5	15.7	16.5	2	3	2	1	810	91.8	5.16	12.42	2	0
P22147	5'-3' exoribonuclease 1 OS=Saccharomyces cerevisiae (strain ATCC 204508 / S288c) GN=XRN1 PE=1 SV=1	0	19.934	3	-0.94	0.00858037	2.06649	0.521	80.8	155.1	55.6	95.6	80.8	155.1	161.6	153.2	55.6	48.1	44.3	86.6	93.2	107.9	3	7	3	1	1528	175.4	7.47	23.07	3	0
P24280	SEC14 cytosolic factor OS=Saccharomyces cerevisiae (strain ATCC 204508 / S288c) GN=SEC14 PE=1 SV=3	0	3.939	3	-0.54	0.0171822	1.76492	0.688	46.3	67.3	44.4	46.3	51.2	67.3	74.4	61	44.4	23.3	28.1	37.6	42.9	43	1	1	1	1	304	34.9	5.49	2.63	1	0
P25339	Pumilio homology domain family member 4 OS=Saccharomyces cerevisiae (strain ATCC 204508 / S288c) GN=PUF4 PE=1 SV=2	0	40.825	11	-1.18	0.00103231	2.98619	0.442	599.8	1357.2	496.4	599.8	656.1	1357.2	1443.3	1326.1	496.4	301.8	359.9	758	832.4	934.1	6	14	6	1	888	97.7	6.61	61.79	6	0
P25644	DNA topoisomerase 2-associated protein PAT1 OS=Saccharomyces cerevisiae (strain ATCC 204508 / S288c) GN=PAT1 PE=1 SV=4	0	26.868	12	-1.55	0.000442348	3.35424	0.342	192.2	562.7	122.6	192.2	197.1	562.7	575.3	544.6	122.6	96.7	108.1	314.3	331.8	383.6	7	10	7	1	796	88.5	7.39	28.15	7	0
P25655	General negative regulator of transcription subunit 1 OS=Saccharomyces cerevisiae (strain ATCC 204508 / S288c) GN=CDC39 PE=1 SV=3	0	421.487	38	-2.32	3.1725e-05	4.4986	0.2	3741.5	18673.1	2504.8	3741.5	3848.5	19435.3	18435.5	18673.1	2504.8	1882.6	2111.1	10854.8	10632.6	13153.7	68	227	68	1	2108	240.1	6.44	701.99	68	0
P30771	ATP-dependent helicase NAM7 OS=Saccharomyces cerevisiae (strain ATCC 204508 / S288c) GN=NAM7 PE=1 SV=1	0	29.179	8	-0.85	0.000342432	3.46543	0.555	222	400.2	222	213	253.6	398.2	448	400.2	222	107.2	139.1	222.4	258.4	281.9	5	9	5	1	971	109.4	6.48	20.91	5	0
P31384	Glucose-repressible alcohol dehydrogenase transcriptional effector OS=Saccharomyces cerevisiae (strain ATCC 204508 / S288c) GN=CCR4 PE=1 SV=2	0	171.047	43	-2.56	8.99469e-06	5.04601	0.17	1581	9305.4	1173.7	1581	1727.6	8701	9801.3	9305.4	1173.7	795.5	947.7	4859.6	5652.9	6554.9	30	84	30	1	837	94.6	6.84	264.93	30	0
P32499	Nucleoporin NUP2 OS=Saccharomyces cerevisiae (strain ATCC 204508 / S288c) GN=NUP2 PE=1 SV=2	0	4.361	3	1.73	0.00205101	2.68803	3.32	1079	325	736.3	1155.7	1079	325	368.8	289.2	736.3	581.5	591.9	181.5	212.7	203.7	1	2	1	1	720	77.8	7.2	8.32	1	0
P32503	Major capsid protein CONTAMINANT OS=Saccharomyces cerevisiae virus L-A GN=gag PE=1 SV=1	0	30.918	6	-0.82	0.0024169	2.61674	0.566	325.4	575.1	310.8	331.5	325.4	597.1	575.1	547.4	310.8	166.8	178.5	333.5	331.7	385.6	4	21	4	1	680	75.9	5.86	85.76	4	0
P32521	Actin cytoskeleton-regulatory complex protein PAN1 OS=Saccharomyces cerevisiae (strain ATCC 204508 / S288c) GN=PAN1 PE=1 SV=2	0.006	3.044	1	-0.5	0.00778766	2.10859	0.706	19.1	27	19.1	19.1	21.9	27.2	27	24.7	19.1	9.6	12	15.2	15.6	17.4	1	1	1	1	1480	160.2	5.29	3.1	1	0
P32618	Uncharacterized protein YEL043W OS=Saccharomyces cerevisiae (strain ATCC 204508 / S288c) GN=YEL043W PE=1 SV=1	0	14.505	7	-1.52	0.00155176	2.80918	0.348	64	184	34.9	69.2	64	177.8	186	184	34.9	34.8	35.1	99.3	107.3	129.6	3	4	3	1	956	106.1	7.85	10.93	3	0
P32770	Asparagine-rich protein OS=Saccharomyces cerevisiae (strain ATCC 204508 / S288c) GN=NRP1 PE=1 SV=2	0	25.31	13	-2.72	1.68472e-07	6.77347	0.151	41.2	272.2	41.2	37.8	45.2	248	272.2	273.8	41.2	19	24.8	138.5	157	192.9	8	11	8	1	719	79.3	6.87	19.64	8	0
P32831	Negative growth regulatory protein NGR1 OS=Saccharomyces cerevisiae (strain ATCC 204508 / S288c) GN=NGR1 PE=1 SV=2	0	62.014	28	-1.58	5.69616e-05	4.24442	0.334	579.5	1737.5	415	579.5	596.7	1710.6	1904.8	1737.5	415	291.6	327.3	955.4	1098.6	1223.9	11	23	11	1	672	75	8.13	76.39	11	0
P32909	Protein SMY2 OS=Saccharomyces cerevisiae (strain ATCC 204508 / S288c) GN=SMY2 PE=1 SV=2	0	107.962	32	-1.8	9.09798e-05	4.04106	0.286	929.6	3244.8	929.6	682.3	942.7	3201.7	3384.8	3244.8	929.6	343.3	517.1	1788.2	1952.2	2285.7	21	59	21	1	740	81.3	8.79	157.13	21	0
P33307	Importin alpha re-exporter OS=Saccharomyces cerevisiae (strain ATCC 204508 / S288c) GN=CSE1 PE=1 SV=2	0.02	1.909	1	0.82	0.00162462	2.78925	1.764	582.4	330.1	582.4	603.4	562.6	408.8	330.1	319.7	582.4	303.6	308.6	228.3	190.4	225.2	1	2	1	1	960	109.3	5.22	6.3	1	0
P34217	RNA-binding protein PIN4 OS=Saccharomyces cerevisiae (strain ATCC 204508 / S288c) GN=PIN4 PE=1 SV=1	0	41.343	23	-1.65	1.14552e-05	4.941	0.318	331.7	1041.6	303.4	331.7	376.8	929.6	1049.2	1041.6	303.4	166.9	206.7	519.2	605.1	733.7	9	14	9	1	668	73.7	6.25	54.97	9	0
P34761	Protein WHI3 OS=Saccharomyces cerevisiae (strain ATCC 204508 / S288c) GN=WHI3 PE=1 SV=1	0	91.75	21	-2.69	6.76028e-07	6.17004	0.155	433.3	2792.9	389.1	433.3	475.4	2683	2792.9	2921	389.1	218	260.8	1498.5	1610.8	2057.6	12	78	11	1	661	71.2	8.38	225.14	12	1
P34909	General negative regulator of transcription subunit 4 OS=Saccharomyces cerevisiae (strain ATCC 204508 / S288c) GN=MOT2 PE=1 SV=1	0	88.747	28	-4.04	5.17099e-08	7.28643	0.061	289.5	4775	289.5	282.6	348.6	4775	4680.6	4914.1	289.5	142.2	191.2	2666.9	2699.5	3461.6	14	55	14	1	587	65.3	8.07	145.14	14	0
P35732	RNA polymerase II degradation factor 1 OS=Saccharomyces cerevisiae (strain ATCC 204508 / S288c) GN=DEF1 PE=1 SV=1	0	76.632	28	-3.36	0.000217885	3.66177	0.097	193.2	1989.4	193.2	178.5	247.9	1900.8	1989.4	2440.5	193.2	89.8	136	1061.6	1147.4	1719.1	15	43	15	1	738	83.9	4.98	125.74	15	0
P36041	Protein EAP1 OS=Saccharomyces cerevisiae (strain ATCC 204508 / S288c) GN=EAP1 PE=1 SV=1	0	55.262	25	-2.18	1.20844e-05	4.91778	0.22	221	1003.4	172.6	221	247.4	898.5	1103.9	1003.4	172.6	111.2	135.7	501.8	636.7	706.8	10	25	10	1	632	69.7	9.5	59.36	10	0
P36102	PAB-dependent poly(A)-specific ribonuclease subunit PAN3 OS=Saccharomyces cerevisiae (strain ATCC 204508 / S288c) GN=PAN3 PE=1 SV=1	0	4.342	2	-1.87	0.000797759	3.09813	0.273	31.9	116.7	18.1	39	31.9	116.7	142	109.7	18.1	19.6	17.5	65.2	81.9	77.3	2	2	2	1	679	76.4	6.43	5.07	2	0
P38236	Protein MUM2 OS=Saccharomyces cerevisiae (strain ATCC 204508 / S288c) GN=MUM2 PE=1 SV=1	0	26.225	24	-1.3	0.000100417	3.99819	0.407	156.1	383.2	156.1	121	160.2	351.1	396.2	383.2	156.1	60.9	87.9	196.1	228.5	269.9	5	8	5	1	366	41.4	5.92	28.82	5	0
P38798	Nonsense-mediated mRNA decay protein 2 OS=Saccharomyces cerevisiae (strain ATCC 204508 / S288c) GN=NMD2 PE=1 SV=2	0	4.885	1	-0.92	0.018156	1.74098	0.53	23.7	44.7	21.1	29	23.7	42.3	52.2	44.7	21.1	14.6	13	23.6	30.1	31.5	1	1	1	1	1089	126.7	5.12	4.03	1	0
P38801	Exosome complex protein LRP1 OS=Saccharomyces cerevisiae (strain ATCC 204508 / S288c) GN=LRP1 PE=1 SV=1	0	4.793	7	1.17	0.00105768	2.97565	2.248	30	13.4	29.3	30	34.3	11.6	13.4	17.3	29.3	15.1	18.8	6.5	7.7	12.2	1	1	1	1	184	21	9.58	2.78	1	0
P38804	Restriction of telomere capping protein 3 OS=Saccharomyces cerevisiae (strain ATCC 204508 / S288c) GN=RTC3 PE=1 SV=1	0	5.649	10	-1.56	0.0154076	1.81227	0.34	51	150.2	22.7	51.3	51	121.9	150.2	172.3	22.7	25.8	28	68.1	86.6	121.4	1	1	1	1	111	12	5.07	4.42	1	0
P38828	Protein LSM12 OS=Saccharomyces cerevisiae (strain ATCC 204508 / S288c) GN=LSM12 PE=1 SV=1	0.004	3.621	6	-0.51	0.00143204	2.84404	0.704	44	62.5	44	43.1	47.6	62.5	69.2	60.3	44	21.7	26.1	34.9	39.9	42.5	1	1	1	1	187	21.3	9.39	3.99	1	0
P38891	Branched-chain-amino-acid aminotransferase, mitochondrial OS=Saccharomyces cerevisiae (strain ATCC 204508 / S288c) GN=BAT1 PE=1 SV=1	0	3.731	3	-0.77	0.0204959	1.68833	0.588	34.2	58.2	34.2	33.8	42.3	45.7	67.4	58.2	34.2	17	23.2	25.5	38.9	41	1	1	1	1	393	43.6	8.91	2.82	1	0
P39008	Poly(A) ribonuclease POP2 OS=Saccharomyces cerevisiae (strain ATCC 204508 / S288c) GN=POP2 PE=1 SV=2	0	42.505	21	-3.25	4.61476e-07	6.33585	0.105	216.6	2064.3	196.5	216.6	258.9	1863.7	2114.6	2064.3	196.5	109	142	1040.9	1219.6	1454.1	6	53	6	1	433	49.7	6.18	142.22	6	0
P39076	T-complex protein 1 subunit beta OS=Saccharomyces cerevisiae (strain ATCC 204508 / S288c) GN=CCT2 PE=1 SV=1	0	11.309	9	0.51	0.00678781	2.16827	1.428	28.2	19.8	29.1	28.2	25	20.9	19.8	19.4	29.1	14.2	13.7	11.7	11.4	13.7	2	4	2	1	527	57.2	6.11	13.98	2	0
P39517	ATP-dependent RNA helicase DHH1 OS=Saccharomyces cerevisiae (strain ATCC 204508 / S288c) GN=DHH1 PE=1 SV=1	0	32.953	25	-1.23	0.000631756	3.19945	0.425	236.9	557.6	208.9	236.9	277.1	557.6	571.7	533.9	208.9	119.2	152	311.4	329.7	376.1	8	14	8	1	506	57.5	7.97	42.51	8	0
P39567	Putative inosine-5'-monophosphate dehydrogenase 1 OS=Saccharomyces cerevisiae (strain ATCC 204508 / S288c) GN=IMD1 PE=5 SV=1	0	19.951	14	0.33	0.0392814	1.40581	1.255	59.6	47.5	55.5	59.6	60.2	48.5	47.5	44.7	55.5	30	33	27.1	27.4	31.5	3	6	1	1	403	44.4	8.16	19	3	0
P39720	Oleate-activated transcription factor 1 OS=Saccharomyces cerevisiae (strain ATCC 204508 / S288c) GN=OAF1 PE=1 SV=3	0	3.793	1	0.42	0.0467421	1.33029	1.339	22.1	16.5	24.9	21.1	22.1	15	18.9	16.5	24.9	10.6	12.1	8.4	10.9	11.6	1	1	1	1	1047	118.8	6.99	2.74	1	0
P39730	Eukaryotic translation initiation factor 5B OS=Saccharomyces cerevisiae (strain ATCC 204508 / S288c) GN=FUN12 PE=1 SV=2	0	51.61	16	0.62	0.0406395	1.39105	1.532	738.7	482.2	653.2	738.7	812.1	482.2	521.9	460.9	653.2	371.7	445.5	269.3	301	324.7	8	13	8	1	1002	112.2	5.76	47.64	8	0
P39969	Protein BOI2 OS=Saccharomyces cerevisiae (strain ATCC 204508 / S288c) GN=BOI2 PE=1 SV=1	0	8.248	2	0.5	0.0349062	1.4571	1.414	183.4	129.7	149.2	183.4	189.8	114.6	129.7	130.9	149.2	92.3	104.1	64	74.8	92.2	2	4	2	1	1040	115.6	8.76	12.7	2	0
P40159	Uncharacterized protein YNL208W OS=Saccharomyces cerevisiae (strain ATCC 204508 / S288c) GN=YNL208W PE=1 SV=2	0	26.513	39	-1.69	0.000117557	3.92975	0.31	166.3	537	159.5	166.3	175.7	403.8	537.5	537	159.5	83.7	96.4	225.5	310	378.3	4	7	4	1	199	20.1	7.64	23.32	4	0
P40361	Inactive deaminase YJL070C OS=Saccharomyces cerevisiae (strain ATCC 204508 / S288c) GN=YJL070C PE=1 SV=1	0	21.258	9	-0.71	0.0186497	1.72933	0.61	197.5	323.8	169.4	197.5	200.5	309.9	365.7	323.8	169.4	99.4	110	173.1	210.9	228.1	7	11	7	1	888	104.2	5.45	23.36	7	0
P40483	Putative zinc metalloproteinase YIL108W OS=Saccharomyces cerevisiae (strain ATCC 204508 / S288c) GN=YIL108W PE=1 SV=1	0	4.111	4	-1.79	0.0222389	1.65289	0.288	34.2	118.6	29.1	34.2	39.6	62	118.6	144.2	29.1	17.2	21.7	34.6	68.4	101.6	2	2	2	1	696	77.4	7.5	2.61	2	0
P41811	Coatomer subunit beta' OS=Saccharomyces cerevisiae (strain ATCC 204508 / S288c) GN=SEC27 PE=1 SV=1	0	33.596	14	-0.8	0.00605597	2.21782	0.573	305.2	532.5	297.8	348.2	305.2	422.9	532.5	557.6	297.8	175.2	167.4	236.2	307.1	392.8	9	14	9	1	889	99.4	4.74	33.91	9	0
P41813	Fork head protein homolog 2 OS=Saccharomyces cerevisiae (strain ATCC 204508 / S288c) GN=FKH2 PE=1 SV=1	0	7.483	2	1.02	0.0066746	2.17558	2.034	21.5	10.6	23.1	19.5	21.5	11.5	10.6	7.2	23.1	9.8	11.8	6.4	6.1	5.1	1	2	1	1	862	94.3	9.31	5.68	1	0
P45978	Protein SCD6 OS=Saccharomyces cerevisiae (strain ATCC 204508 / S288c) GN=SCD6 PE=1 SV=1	0	8.67	13	-1.37	0.000131078	3.88247	0.388	65.2	168.2	62.3	65.2	72.2	146.1	168.2	181.1	62.3	32.8	39.6	81.6	97	127.6	3	5	3	1	349	39.2	7.42	8.9	3	0
P47035	Nucleolar protein NET1 OS=Saccharomyces cerevisiae (strain ATCC 204508 / S288c) GN=NET1 PE=1 SV=1	0	90.117	26	1.94	7.50229e-05	4.12481	3.826	1233.8	322.5	1419.2	1167.4	1233.8	322.5	355.8	295.6	1419.2	587.4	676.8	180.1	205.2	208.2	24	64	24	1	1189	128.5	7.8	121.04	24	0
P47135	Protein JSN1 OS=Saccharomyces cerevisiae (strain ATCC 204508 / S288c) GN=JSN1 PE=1 SV=1	0	31.51	9	-0.46	0.0288837	1.53935	0.729	195	267.3	128	195	197.2	267.3	296.3	240.6	128	98.1	108.2	149.3	170.9	169.5	5	11	5	1	1091	120.3	6.96	34.25	5	0
P47176	Branched-chain-amino-acid aminotransferase, cytosolic OS=Saccharomyces cerevisiae (strain ATCC 204508 / S288c) GN=BAT2 PE=1 SV=1	0.008	2.951	3	-0.84	0.0217451	1.66264	0.559	29	51.9	29	21.9	36.3	51.9	54.1	44.4	29	11	19.9	29	31.2	31.3	1	1	1	1	376	41.6	7.3	2.62	1	0
P50095	Inosine-5'-monophosphate dehydrogenase 3 OS=Saccharomyces cerevisiae (strain ATCC 204508 / S288c) GN=IMD3 PE=1 SV=1	0	17.565	9	-1.51	0.0488843	1.31083	0.35	8.9	25.5	8.6	12.3	8.9	16.3	25.5	49.7	8.6	6.2	4.9	9.1	14.7	35	3	5	1	1	523	56.5	7.4	16	3	0
P50896	Protein PSP1 OS=Saccharomyces cerevisiae (strain ATCC 204508 / S288c) GN=PSP1 PE=1 SV=2	0	98.6	31	-1.94	6.56524e-06	5.18275	0.26	569.6	2190.7	501.9	569.6	664.5	1993.9	2361.7	2190.7	501.9	286.6	364.5	1113.6	1362.1	1543.2	18	54	15	1	841	95.3	6.67	174.21	18	1
P53280	Protein CAF130 OS=Saccharomyces cerevisiae (strain ATCC 204508 / S288c) GN=CAF130 PE=1 SV=1	0.009	2.369	1	-1.29	0.00517987	2.28568	0.408	16.5	40.5	16	16.5	16.8	40.5	45.6	38	16	8.3	9.2	22.6	26.3	26.8	1	1	1	1	1122	128.7	5.11	2.36	1	0
P53297	PAB1-binding protein 1 OS=Saccharomyces cerevisiae (strain ATCC 204508 / S288c) GN=PBP1 PE=1 SV=1	0	112.074	32	-2.14	1.02334e-05	4.98998	0.228	537.8	2363.5	458.4	537.8	596.8	2279.8	2551.7	2363.5	458.4	270.6	327.4	1273.3	1471.7	1664.9	16	39	16	1	722	78.7	6.92	149.78	16	0
P53316	Uncharacterized RNA-binding protein YGR250C OS=Saccharomyces cerevisiae (strain ATCC 204508 / S288c) GN=YGR250C PE=1 SV=1	0	40.012	14	-1.74	0.00104263	2.98187	0.299	275.7	920.9	169.6	275.7	311.4	806.1	1004.8	920.9	169.6	138.7	170.8	450.2	579.5	648.7	7	12	7	1	781	89.5	5.35	35.83	7	0
P53550	m7GpppN-mRNA hydrolase OS=Saccharomyces cerevisiae (strain ATCC 204508 / S288c) GN=DCP2 PE=1 SV=1	0	73.746	13	-1.57	1.64217e-05	4.78458	0.337	545.4	1616.2	442.6	550.1	545.4	1502	1641.4	1616.2	442.6	276.8	299.2	838.9	946.7	1138.5	12	27	12	1	970	108.6	5.88	85.84	12	0
P53829	Protein CAF40 OS=Saccharomyces cerevisiae (strain ATCC 204508 / S288c) GN=CAF40 PE=1 SV=1	0	66.985	43	-2.02	2.17576e-06	5.66239	0.247	499.4	2019.1	426.1	499.4	549.8	1961.6	2142.2	2019.1	426.1	251.3	301.6	1095.6	1235.5	1422.3	13	31	13	1	373	41.1	7.12	86.17	13	0
P53935	Stress response protein NST1 OS=Saccharomyces cerevisiae (strain ATCC 204508 / S288c) GN=NST1 PE=1 SV=1	0	107.278	19	-2.68	1.6613e-06	5.77955	0.157	712.1	4548.4	557.8	712.1	759.1	4611	4495.2	4548.4	557.8	358.3	416.4	2575.3	2592.6	3204	18	57	18	1	1240	141.4	5.44	196.53	18	0
Q00955	Acetyl-CoA carboxylase OS=Saccharomyces cerevisiae (strain ATCC 204508 / S288c) GN=ACC1 PE=1 SV=2	0	1980.37	83	0.75	0.000567529	3.24601	1.68	312593	186106	329906	310379	312593	205305	186106	177364	329906	156175	171473	114665	107336	124939	215	3921	207	1	2233	250.2	6.28	11923	215	8
Q02208	Topoisomerase 1-associated factor 2 OS=Saccharomyces cerevisiae (strain ATCC 204508 / S288c) GN=TOF2 PE=1 SV=1	0.034	1.548	1	2.19	0.00920116	2.03616	4.565	76	16.7	103.3	56.4	76	16.7	25.7	10.6	103.3	28.4	41.7	9.3	14.8	7.5	1	1	1	1	771	86.3	7.99	1.9	1	0
Q02629	Nucleoporin NUP100/NSP100 OS=Saccharomyces cerevisiae (strain ATCC 204508 / S288c) GN=NUP100 PE=1 SV=1	0	7.248	3	-1.04	0.00102054	2.99117	0.487	25.5	52.4	25.5	19.7	29.2	50.8	52.4	52.4	25.5	9.9	16	28.4	30.2	36.9	2	3	2	1	959	99.9	9.36	5.09	2	0
Q02630	Nucleoporin NUP116/NSP116 OS=Saccharomyces cerevisiae (strain ATCC 204508 / S288c) GN=NUP116 PE=1 SV=2	0.006	3.172	1	-1.76	0.00414771	2.38219	0.295	72.2	244.5	79.3	65.4	72.2	232	268.6	244.5	79.3	32.9	39.6	129.6	154.9	172.2	1	1	1	1	1113	116.2	9.33	2.96	1	0
Q02875	SMY2 homolog 2 OS=Saccharomyces cerevisiae (strain ATCC 204508 / S288c) GN=SYH1 PE=1 SV=1	0	77.79	22	-2.11	7.66799e-05	4.11532	0.232	296.5	1277.6	249.8	296.5	352.4	1256.7	1374.4	1277.6	249.8	149.2	193.3	701.9	792.7	900	13	52	13	1	849	94.3	7.78	106.77	13	0
Q03466	Protein EBS1 OS=Saccharomyces cerevisiae (strain ATCC 204508 / S288c) GN=EBS1 PE=3 SV=1	0.021	1.711	1	-1.11	0.0163308	1.78699	0.464	20.9	45.1	20.9	19.5	29.7	34.6	45.1	46.4	20.9	9.8	16.3	19.3	26	32.7	1	1	1	1	884	99.9	9	0	1	0
Q04500	U3 small nucleolar RNA-associated protein 14 OS=Saccharomyces cerevisiae (strain ATCC 204508 / S288c) GN=UTP14 PE=1 SV=1	0.01	2.457	1	1.15	0.00117488	2.93001	2.22	46.1	20.8	35.5	46.1	47	20.8	22.5	20.2	35.5	23.2	25.8	11.6	13	14.2	1	1	1	1	899	103	5.06	1.67	1	0
Q05022	rRNA biogenesis protein RRP5 OS=Saccharomyces cerevisiae (strain ATCC 204508 / S288c) GN=RRP5 PE=1 SV=1	0.01	2.721	1	0.96	0.0470536	1.32741	1.95	30.4	15.6	44.4	29	30.4	14.1	24.3	15.6	44.4	14.6	16.7	7.9	14	11	1	1	1	1	1729	193	6.19	2.26	1	0
Q05050	Eisosome protein 1 OS=Saccharomyces cerevisiae (strain ATCC 204508 / S288c) GN=EIS1 PE=1 SV=1	0.004	3.615	2	-0.48	0.0488505	1.31113	0.715	21.7	30.3	21.7	19.7	23.2	36.3	30.3	24	21.7	9.9	12.7	20.3	17.5	16.9	1	2	1	1	843	93.3	6.34	3	1	0
Q05506	Arginine--tRNA ligase, cytoplasmic OS=Saccharomyces cerevisiae (strain ATCC 204508 / S288c) GN=YDR341C PE=1 SV=1	0	16.514	12	0.39	0.0240738	1.61846	1.307	295.5	226.1	295.5	304.9	278.4	253.4	226.1	202.6	295.5	153.4	152.7	141.5	130.4	142.7	6	8	6	1	607	69.5	6.79	14.45	6	0
Q05785	Epsin-2 OS=Saccharomyces cerevisiae (strain ATCC 204508 / S288c) GN=ENT2 PE=1 SV=1	0	44.785	20	-0.58	0.00589754	2.22933	0.67	747.9	1115.4	608.8	747.9	771.3	991.6	1188.6	1115.4	608.8	376.3	423.1	553.8	685.5	785.7	11	26	10	1	613	71.8	5.47	61.96	11	1
Q06251	Uncharacterized protein YLR177W OS=Saccharomyces cerevisiae (strain ATCC 204508 / S288c) GN=YLR177W PE=1 SV=1	0	35.394	13	-2.06	6.45048e-05	4.19041	0.24	224	931.8	151.2	224	224.2	875.5	1034.1	931.8	151.2	112.7	123	489	596.4	656.4	8	18	5	1	628	71.2	8.73	54.03	8	0
Q06315	Protein SKG3 OS=Saccharomyces cerevisiae (strain ATCC 204508 / S288c) GN=SKG3 PE=1 SV=1	0	17.185	6	-0.37	0.0225907	1.64607	0.775	95	122.6	95	89.2	101.9	122.6	117	135	95	44.9	55.9	68.5	67.5	95.1	4	5	4	1	1026	114	8.31	17.09	4	0
Q07653	Protein HBT1 OS=Saccharomyces cerevisiae (strain ATCC 204508 / S288c) GN=HBT1 PE=1 SV=1	0	12.768	5	-1.66	0.00475632	2.32273	0.317	22.1	69.6	19.9	22.1	27.2	50.8	74	69.6	19.9	11.1	14.9	28.4	42.7	49	3	4	3	1	1046	113.5	6.38	8.13	3	0
Q07655	Protein WHI4 OS=Saccharomyces cerevisiae (strain ATCC 204508 / S288c) GN=WHI4 PE=1 SV=1	0	59.143	22	-2.56	7.54401e-07	6.1224	0.169	235.9	1395.9	201.6	235.9	256.7	1395.9	1365.4	1435.9	201.6	118.7	140.8	779.6	787.5	1011.5	10	41	9	1	649	70.6	6.96	119.3	10	0
Q07807	mRNA-binding protein PUF3 OS=Saccharomyces cerevisiae (strain ATCC 204508 / S288c) GN=PUF3 PE=1 SV=1	0	21.276	7	-2.36	2.10543e-05	4.67666	0.194	117.8	605.8	83.1	130.4	117.8	570.6	605.8	627.3	83.1	65.6	64.6	318.7	349.4	441.9	6	8	6	1	879	98	7.21	18	6	0
Q07834	KH domain-containing protein YLL032C OS=Saccharomyces cerevisiae (strain ATCC 204508 / S288c) GN=YLL032C PE=1 SV=1	0	7.601	3	-1.17	0.00230559	2.63722	0.444	43.4	97.8	33.7	44.1	43.4	83.4	97.8	98.8	33.7	22.2	23.8	46.6	56.4	69.6	2	2	2	1	825	94.5	7.21	6.87	2	0
Q07878	Vacuolar protein sorting-associated protein 13 OS=Saccharomyces cerevisiae (strain ATCC 204508 / S288c) GN=VPS13 PE=1 SV=1	0	169.854	18	-1	0.000899599	3.04595	0.499	2000.7	4008.7	1542.3	2000.7	2101.4	3789.9	4357.9	4008.7	1542.3	1006.7	1152.7	2116.7	2513.4	2823.8	42	79	42	1	3144	357.6	5.6	187.18	42	0
Q12221	mRNA-binding protein PUF2 OS=Saccharomyces cerevisiae (strain ATCC 204508 / S288c) GN=PUF2 PE=1 SV=1	0	30.783	11	-1.49	0.000272746	3.56424	0.357	264.1	740.7	199.5	264.1	297.3	740.7	781.6	678.7	199.5	132.9	163.1	413.7	450.8	478.1	8	13	8	1	1075	119.4	8.78	32.18	8	0
Q12514	General negative regulator of transcription subunit 5 OS=Saccharomyces cerevisiae (strain ATCC 204508 / S288c) GN=NOT5 PE=1 SV=1	0	27.503	14	-1.4	1.56998e-05	4.8041	0.38	102.4	269.6	88.7	102.4	110.7	259.8	282.8	269.6	88.7	51.5	60.7	145.1	163.1	189.9	5	8	5	1	560	65.8	5.34	22.52	5	0
Q12680	Glutamate synthase [NADH] OS=Saccharomyces cerevisiae (strain ATCC 204508 / S288c) GN=GLT1 PE=1 SV=2	0	8.659	2	1.02	0.00810891	2.09104	2.021	51.9	25.7	66.4	51.9	46.5	29.2	25.7	19.9	66.4	26.1	25.5	16.3	14.8	14	3	4	3	1	2145	238	6.58	9	3	0

## Sheet: Caf1 and Dhh1
Checked	Protein FDR Confidence: Combined	Master	Accession	Description	Abundance Ratio (log2): (Dhh1) / (Free)	Abundance Ratio (log2): (Pop2) / (Free)	Abundance Ratio P-Value: (Dhh1) / (Free)	Abundance Ratio P-Value: (Pop2) / (Free)	Abundance Ratio: (Dhh1) / (Free)	Abundance Ratio: (Pop2) / (Free)	Abundances (Normalized): F1: 128C, Sample, Dhh1	Abundances (Normalized): F1: 129N, Sample, Dhh1	Abundances (Normalized): F1: 126, Sample, Free	Abundances (Normalized): F1: 127N, Sample, Free	Abundances (Normalized): F1: 127C, Sample, Pop2	Abundances (Normalized): F1: 128N, Sample, Pop2	# Unique Peptides	Found in Sample: [S5] F1: 128C, Sample, Dhh1	Found in Sample: [S6] F1: 129N, Sample, Dhh1	Found in Sample: [S1] F1: 126, Sample, Free	Found in Sample: [S2] F1: 127N, Sample, Free	Found in Sample: [S3] F1: 127C, Sample, Pop2	Found in Sample: [S4] F1: 128N, Sample, Pop2	# Protein Groups	# Peptides	# PSMs	# Protein Unique Peptides
FALSE	High	Master Protein	P53829	Protein CAF40 OS=Saccharomyces cerevisiae (strain ATCC 204508 / S288c) OX=559292 GN=CAF40 PE=1 SV=1	1.27	3.14	0.000393929	9.65184e-06	2.41	8.792	21.4	21.8	8.5	9.5	83.2	74.8	1	High	High	High	High	High	High	1	1	1	1
FALSE	High	Master Protein	P06102	General negative regulator of transcription subunit 3 OS=Saccharomyces cerevisiae (strain ATCC 204508 / S288c) OX=559292 GN=NOT3 PE=1 SV=2	0.05	0.77	0.974744	0.0143363	1.037	1.701	1770.9	1760.9	1527.3	1897.5	3015.3	2780.2	39	High	High	High	High	High	High	1	40	54	39
FALSE	High	Master Protein	P32909	Protein SMY2 OS=Saccharomyces cerevisiae (strain ATCC 204508 / S288c) OX=559292 GN=SMY2 PE=1 SV=2	1.03	1.93	0.00077302	9.02238e-05	2.048	3.804	1245.2	1191.6	566.3	624.9	2214.8	2311.5	27	High	High	High	High	High	High	1	27	31	27
FALSE	High	Master Protein	P34909	General negative regulator of transcription subunit 4 OS=Saccharomyces cerevisiae (strain ATCC 204508 / S288c) OX=559292 GN=MOT2 PE=1 SV=1	0.1	0.8	0.864798	0.0122576	1.072	1.743	1027.1	885.5	802.2	986.2	1572	1528.8	25	High	High	High	High	High	High	1	25	34	25
FALSE	High	Master Protein	P25655	General negative regulator of transcription subunit 1 OS=Saccharomyces cerevisiae (strain ATCC 204508 / S288c) OX=559292 GN=CDC39 PE=1 SV=3	0.09	0.43	0.710123	0.0259049	1.068	1.345	793.5	796.2	688.5	804.9	1017.5	985.2	21	High	High	High	High	High	High	1	21	23	20
FALSE	High	Master Protein	P53935	Stress response protein NST1 OS=Saccharomyces cerevisiae (strain ATCC 204508 / S288c) OX=559292 GN=NST1 PE=1 SV=1	0.68	1.73	0.0028304	9.44992e-05	1.597	3.326	1097.5	1076.3	643.4	719.4	2166.4	2363.4	26	High	High	High	High	High	High	1	26	28	26
FALSE	High	Master Protein	Q12514	General negative regulator of transcription subunit 5 OS=Saccharomyces cerevisiae (strain ATCC 204508 / S288c) OX=559292 GN=NOT5 PE=1 SV=1	-0.33	-0.18	0.275044	0.668071	0.794	0.882	234.5	241.3	283.1	317.3	299.8	232.9	6	High	High	High	High	High	High	1	7	9	6
FALSE	High	Master Protein	P50896	Protein PSP1 OS=Saccharomyces cerevisiae (strain ATCC 204508 / S288c) OX=559292 GN=PSP1 PE=1 SV=2	1.5	1.49	0.000406154	0.000421323	2.827	2.8	163.2	147.1	51.5	58.3	153.4	153.5	6	High	High	High	High	High	High	1	6	7	6
FALSE	High	Master Protein	P35732	RNA polymerase II degradation factor 1 OS=Saccharomyces cerevisiae (strain ATCC 204508 / S288c) OX=559292 GN=DEF1 PE=1 SV=1	2.88	1.75	0.000297809	0.00206396	7.337	3.362	9320.5	8984.1	1089.1	1428.2	3768.8	4666.3	23	High	High	High	High	High	High	1	23	40	23
FALSE	High	Master Protein	Q07655	Protein WHI4 OS=Saccharomyces cerevisiae (strain ATCC 204508 / S288c) OX=559292 GN=WHI4 PE=1 SV=1	0.37	0.69	0.288186	0.0551807	1.294	1.617	839.4	612.8	575.5	534	899.8	893	14	High	High	High	High	High	High	1	16	22	14
FALSE	High	Master Protein	P25339	Pumilio homology domain family member 4 OS=Saccharomyces cerevisiae (strain ATCC 204508 / S288c) OX=559292 GN=PUF4 PE=1 SV=2	1.29	1.16	0.000457928	0.000697778	2.446	2.234	215.8	220.5	93.7	84.9	191.7	207.2	7	High	High	High	High	High	High	1	7	8	7
FALSE	High	Master Protein	Q02875	SMY2 homolog 2 OS=Saccharomyces cerevisiae (strain ATCC 204508 / S288c) OX=559292 GN=SYH1 PE=1 SV=1	0.71	0.97	0.0134317	0.00422522	1.639	1.965	146.6	124.2	86.1	78.7	169.3	154.6	9	High	High	High	High	High	High	1	9	9	9
FALSE	High	Master Protein	P25644	DNA topoisomerase 2-associated protein PAT1 OS=Saccharomyces cerevisiae (strain ATCC 204508 / S288c) OX=559292 GN=PAT1 PE=1 SV=4	1.85	0.3	0.0010068	0.348453	3.612	1.23	1489.1	1467.8	356.5	470.1	532.8	476.1	15	High	High	High	High	High	High	1	15	15	15
FALSE	High	Master Protein	P34217	RNA-binding protein PIN4 OS=Saccharomyces cerevisiae (strain ATCC 204508 / S288c) OX=559292 GN=PIN4 PE=1 SV=1	0.83	1.12	0.073391	0.0280092	1.78	2.173	583.1	526.8	380.1	255.2	675.7	677.8	9	High	High	High	High	High	High	1	9	12	9
FALSE	High	Master Protein	P36041	Protein EAP1 OS=Saccharomyces cerevisiae (strain ATCC 204508 / S288c) OX=559292 GN=EAP1 PE=1 SV=1	1.74	0.93	0.000332697	0.00384065	3.337	1.9	2649.5	2371.8	702	804.2	1373.7	1483	16	High	High	High	High	High	High	1	16	20	15
FALSE	Medium	Master Protein	P40002	Transcriptional regulator MIT1 OS=Saccharomyces cerevisiae (strain ATCC 204508 / S288c) OX=559292 GN=MIT1 PE=1 SV=1	0.88	0.8	0.0920421	0.122331	1.841	1.736	9.5	12.3	5.8	6.1	11.7	9	1	High	High	High	High	High	High	1	1	1	1
FALSE	High	Master Protein	Q12518	Epsin-1 OS=Saccharomyces cerevisiae (strain ATCC 204508 / S288c) OX=559292 GN=ENT1 PE=1 SV=1	1.18	0.53	0.0191745	0.215503	2.261	1.44	32.1	35.6	15.1	14.8	25.2	18.4	1	High	High	High	High	High	High	1	2	2	1
FALSE	High	Master Protein	P31384	Glucose-repressible alcohol dehydrogenase transcriptional effector OS=Saccharomyces cerevisiae (strain ATCC 204508 / S288c) OX=559292 GN=CCR4 PE=1 SV=2	0.08	1.42	0.880171	0.000566066	1.054	2.668	1819.3	1708.7	1592.3	1758.6	4340.2	4593.5	33	High	High	High	High	High	High	1	33	52	33
FALSE	Medium	Master Protein	Q07362	Protein PBP4 OS=Saccharomyces cerevisiae (strain ATCC 204508 / S288c) OX=559292 GN=PBP4 PE=1 SV=1	2.04	0.39	0.00123327	0.27734	4.105	1.31	47.7	39.9	9.6	11.8	15.6	12.4	1	High	High	High	High	High	High	1	1	1	1
FALSE	Medium	Master Protein	Q08975	Hydroxymethylpyrimidine/phosphomethylpyrimidine kinase THI21 OS=Saccharomyces cerevisiae (strain ATCC 204508 / S288c) OX=559292 GN=THI21 PE=1 SV=1	0.3	0.44	0.531923	0.293311	1.235	1.354	44.7	53.1	34.3	45.3	53.1	53.7	1	High	High	High	High	High	High	1	1	1	1
FALSE	High	Master Protein	P14907	Nucleoporin NSP1 OS=Saccharomyces cerevisiae (strain ATCC 204508 / S288c) OX=559292 GN=NSP1 PE=1 SV=1	0.15	0.1	0.682392	0.850396	1.108	1.074	126.9	134.6	112.7	123.5	139.7	114.9	4	High	High	High	High	High	High	1	4	4	4
FALSE	High	Master Protein	P32831	Negative growth regulatory protein NGR1 OS=Saccharomyces cerevisiae (strain ATCC 204508 / S288c) OX=559292 GN=NGR1 PE=1 SV=2	1.34	0.66	0.000484928	0.00723606	2.527	1.583	1128.3	1119.5	417.3	474	749.9	661	13	High	High	High	High	High	High	1	13	18	12
FALSE	High	Master Protein	P22943	12 kDa heat shock protein OS=Saccharomyces cerevisiae (strain ATCC 204508 / S288c) OX=559292 GN=HSP12 PE=1 SV=1	1.89	-0.16	0.00217331	0.839675	3.706	0.895	210.6	214.9	53	62.1	58.2	45.3	3	High	High	High	High	High	High	1	3	4	3
FALSE	Medium	Master Protein	P37898	Alanine/arginine aminopeptidase OS=Saccharomyces cerevisiae (strain ATCC 204508 / S288c) OX=559292 GN=AAP1 PE=1 SV=2	0.33	0.41	0.788243	0.680195	1.261	1.33	81.4	80.5	86.9	47.4	98.3	74.2	1	High	High	High	High	High	High	1	1	2	1
FALSE	High	Master Protein	P53297	PAB1-binding protein 1 OS=Saccharomyces cerevisiae (strain ATCC 204508 / S288c) OX=559292 GN=PBP1 PE=1 SV=1	1.94	0.46	0.000180733	0.0374174	3.842	1.377	2528.1	2646.3	665.6	681.1	967.1	888.1	25	High	High	High	High	High	High	1	25	28	25
FALSE	High	Master Protein	P34167	Eukaryotic translation initiation factor 4B OS=Saccharomyces cerevisiae (strain ATCC 204508 / S288c) OX=559292 GN=TIF3 PE=1 SV=1	1.02	0	0.00206563	1	2.031	1	895.3	843.1	427.6	427.9	457.9	399.5	13	High	High	High	High	High	High	1	13	16	13
FALSE	High	Master Protein	Q05785	Epsin-2 OS=Saccharomyces cerevisiae (strain ATCC 204508 / S288c) OX=559292 GN=ENT2 PE=1 SV=1	1.3	0.35	0.00147639	0.135933	2.465	1.276	847.9	871.5	325.5	373.6	479.4	412.7	14	High	High	High	High	High	High	1	15	16	14
FALSE	Medium	Master Protein	P23796	tRNA A64-2'-O-ribosylphosphate transferase OS=Saccharomyces cerevisiae (strain ATCC 204508 / S288c) OX=559292 GN=RIT1 PE=1 SV=3	0.51	0.3	0.0271063	0.138144	1.42	1.229	107.8	121.2	78.2	82.9	100.8	97.3	1	High	High	High	High	High	High	1	1	1	1
FALSE	High	Master Protein	P47006	DNA-directed RNA polymerase I subunit RPA34 OS=Saccharomyces cerevisiae (strain ATCC 204508 / S288c) OX=559292 GN=RPA34 PE=1 SV=1	0.34	0.18	0.387617	0.77504	1.262	1.133	83.4	78	74.4	54.9	67.5	77.7	2	High	High	High	High	High	High	1	2	2	2
FALSE	High	Master Protein	P05453	Eukaryotic peptide chain release factor GTP-binding subunit OS=Saccharomyces cerevisiae (strain ATCC 204508 / S288c) OX=559292 GN=SUP35 PE=1 SV=1	0.76	0.36	0.00163599	0.0258348	1.691	1.282	501.9	504.2	283.2	312.6	383.8	379.2	9	High	High	High	High	High	High	1	9	9	9
FALSE	High	Master Protein	P18899	Stress protein DDR48 OS=Saccharomyces cerevisiae (strain ATCC 204508 / S288c) OX=559292 GN=DDR48 PE=1 SV=4	0.77	-0.17	0.0301008	0.750842	1.708	0.892	275.6	289	175.7	155.3	158.3	137.1	3	High	High	High	High	High	High	1	3	3	3
FALSE	High	Master Protein	P38236	Protein MUM2 OS=Saccharomyces cerevisiae (strain ATCC 204508 / S288c) OX=559292 GN=MUM2 PE=1 SV=1	0.25	0.54	0.943499	0.673971	1.191	1.456	187.5	150.5	92.4	215.5	208.5	202.2	2	High	High	High	High	High	High	1	2	2	2
FALSE	High	Master Protein	P54964	Oligoribonuclease, mitochondrial OS=Saccharomyces cerevisiae (strain ATCC 204508 / S288c) OX=559292 GN=REX2 PE=1 SV=1	0.21	-0.59	0.490743	0.0365454	1.153	0.663	49.1	48.2	42.8	41.6	30.5	25.6	2	High	High	High	High	High	High	1	2	2	2
FALSE	High	Master Protein	Q12271	Polyphosphatidylinositol phosphatase INP53 OS=Saccharomyces cerevisiae (strain ATCC 204508 / S288c) OX=559292 GN=INP53 PE=1 SV=1	0.64	-0.7	0.0868387	0.0663634	1.554	0.618	69.5	63.2	38.9	46.8	30.4	22.8	1	High	High	High	High	High	High	1	1	1	1
FALSE	High	Master Protein	P41056	60S ribosomal protein L33-B OS=Saccharomyces cerevisiae (strain ATCC 204508 / S288c) OX=559292 GN=RPL33B PE=1 SV=2	0.24	0.19	0.884671	0.932919	1.177	1.141	10.1	12.6	8	11.5	11.8	10.1	2	High	High	High	High	High	High	1	2	2	0
FALSE	High	Master Protein	P34761	Protein WHI3 OS=Saccharomyces cerevisiae (strain ATCC 204508 / S288c) OX=559292 GN=WHI3 PE=1 SV=1	0.17	0.48	0.845931	0.24867	1.127	1.397	346.5	366.5	273.4	365.5	479.2	406.9	7	High	High	High	High	High	High	1	9	11	7
FALSE	High	Master Protein	P32770	Asparagine-rich protein OS=Saccharomyces cerevisiae (strain ATCC 204508 / S288c) OX=559292 GN=NRP1 PE=1 SV=2	0.09	0.47	0.973745	0.262482	1.062	1.384	306.8	331.4	265.2	339.8	451.5	382.1	8	High	High	High	High	High	High	1	8	8	8
FALSE	High	Master Protein	P39008	Poly(A) ribonuclease POP2 OS=Saccharomyces cerevisiae (strain ATCC 204508 / S288c) OX=559292 GN=POP2 PE=1 SV=2	-0.19	0.87	0.246669	0.00164192	0.877	1.826	251.1	262.1	280.9	304.3	506	562.8	5	High	High	High	High	High	High	1	5	8	5
FALSE	High	Master Protein	Q02753	60S ribosomal protein L21-A OS=Saccharomyces cerevisiae (strain ATCC 204508 / S288c) OX=559292 GN=RPL21A PE=1 SV=1	0.62	0.49	0.0658121	0.129151	1.54	1.409	417.2	373.6	262.1	250.7	357.1	365.1	9	High	High	High	High	High	High	1	9	11	0
FALSE	High	Master Protein	P06105	Protein SCP160 OS=Saccharomyces cerevisiae (strain ATCC 204508 / S288c) OX=559292 GN=SCP160 PE=1 SV=3	0.58	-0.24	0.00672122	0.121175	1.498	0.844	981.8	986.2	626.1	689.5	574.6	535.5	32	High	High	High	High	High	High	1	32	33	32
FALSE	High	Master Protein	P30771	ATP-dependent helicase NAM7 OS=Saccharomyces cerevisiae (strain ATCC 204508 / S288c) OX=559292 GN=NAM7 PE=1 SV=1	1.62	0.38	0.000623923	0.109141	3.08	1.302	1104.1	1044.8	326.1	372.9	474.5	434.4	19	High	High	High	High	High	High	1	19	21	19
FALSE	High	Master Protein	P40150	Ribosome-associated molecular chaperone SSB2 OS=Saccharomyces cerevisiae (strain ATCC 204508 / S288c) OX=559292 GN=SSB2 PE=1 SV=2	0.42	-0.21	0.0591666	0.353322	1.339	0.866	638.5	586.2	452.9	460.7	422.2	370.5	10	High	High	High	High	High	High	1	11	12	0
FALSE	High	Master Protein	P04147	Polyadenylate-binding protein, cytoplasmic and nuclear OS=Saccharomyces cerevisiae (strain ATCC 204508 / S288c) OX=559292 GN=PAB1 PE=1 SV=4	1.28	0.33	0.000698486	0.0892523	2.428	1.258	1891.5	1929.9	736.5	840.9	986.9	993.3	22	High	High	High	High	High	High	1	22	25	22
FALSE	High	Master Protein	Q12458	Putative reductase 1 OS=Saccharomyces cerevisiae (strain ATCC 204508 / S288c) OX=559292 GN=YPR1 PE=1 SV=1	0.54	-0.33	0.0886138	0.311599	1.454	0.798	241.8	232.2	147.5	180	138.5	122.1	5	High	High	High	High	High	High	1	5	5	5
FALSE	High	Master Protein	P50095	Inosine-5'-monophosphate dehydrogenase 3 OS=Saccharomyces cerevisiae (strain ATCC 204508 / S288c) OX=559292 GN=IMD3 PE=1 SV=1	0.33	-0.03	0.358154	0.996881	1.256	0.977	134.4	134.6	96.4	118.8	117.4	93	3	High	High	High	High	High	High	1	5	5	2
FALSE	High	Master Protein	P46990	60S ribosomal protein L17-B OS=Saccharomyces cerevisiae (strain ATCC 204508 / S288c) OX=559292 GN=RPL17B PE=1 SV=2	-0.11	-0.05	0.626462	0.938079	0.927	0.967	66	58.5	63.5	70.8	64.3	65.4	2	High	High	High	High	High	High	1	8	10	2
FALSE	High	Master Protein	P15646	rRNA 2'-O-methyltransferase fibrillarin OS=Saccharomyces cerevisiae (strain ATCC 204508 / S288c) OX=559292 GN=NOP1 PE=1 SV=1	-0.05	0.14	0.983487	0.723004	0.968	1.105	247.8	279.1	255.4	288.9	313.9	286.9	9	High	High	High	High	High	High	1	9	13	9
FALSE	High	Master Protein	P05740	60S ribosomal protein L17-A OS=Saccharomyces cerevisiae (strain ATCC 204508 / S288c) OX=559292 GN=RPL17A PE=1 SV=4	0.2	0.2	0.327928	0.336792	1.152	1.15	549.2	534.2	454.4	486.3	579.4	504.3	2	High	High	High	High	High	High	1	8	12	2
FALSE	High	Master Protein	P32528	Urea amidolyase OS=Saccharomyces cerevisiae (strain ATCC 204508 / S288c) OX=559292 GN=DUR1,2 PE=1 SV=2	0.27	0.16	0.0650485	0.255681	1.209	1.12	34004.2	35068.8	28688.8	28425.1	31471.2	32519.9	171	High	High	High	High	High	High	1	173	350	170
FALSE	High	Master Protein	P38697	Inosine-5'-monophosphate dehydrogenase 2 OS=Saccharomyces cerevisiae (strain ATCC 204508 / S288c) OX=559292 GN=IMD2 PE=1 SV=1	0.53	-0.36	0.029513	0.0983481	1.447	0.777	208.9	201.7	144	139.7	122.4	99.2	3	High	High	High	High	High	High	1	5	6	3
FALSE	High	Master Protein	P33322	H/ACA ribonucleoprotein complex subunit CBF5 OS=Saccharomyces cerevisiae (strain ATCC 204508 / S288c) OX=559292 GN=CBF5 PE=1 SV=1	-0.15	0.14	0.668305	0.695138	0.901	1.105	133.3	142.8	147.5	159	175.2	163.3	5	High	High	High	High	High	High	1	5	5	5
FALSE	High	Master Protein	P22803	Thioredoxin-2 OS=Saccharomyces cerevisiae (strain ATCC 204508 / S288c) OX=559292 GN=TRX2 PE=1 SV=3	0.36	-0.77	0.0359657	0.00223049	1.281	0.588	100.6	97.3	83	71.9	45.8	45	2	High	High	High	High	High	High	1	3	3	2
FALSE	High	Master Protein	P40509	Coatomer subunit epsilon OS=Saccharomyces cerevisiae (strain ATCC 204508 / S288c) OX=559292 GN=SEC28 PE=1 SV=2	0.14	0.11	0.510035	0.676571	1.1	1.076	5123.9	5570.4	4988.5	4729.9	5130	5327.6	20	High	High	High	High	High	High	1	20	57	19
FALSE	High	Master Protein	P53316	Uncharacterized RNA-binding protein YGR250C OS=Saccharomyces cerevisiae (strain ATCC 204508 / S288c) OX=559292 GN=YGR250C PE=1 SV=1	0.54	0.06	0.0557411	0.974937	1.454	1.039	56.6	49.2	34.6	38.1	40.5	35.2	2	High	High	High	High	High	High	1	2	2	2
FALSE	High	Master Protein	P22147	5'-3' exoribonuclease 1 OS=Saccharomyces cerevisiae (strain ATCC 204508 / S288c) OX=559292 GN=XRN1 PE=1 SV=1	1.92	0.05	0.0017929	0.992814	3.778	1.034	832.5	842.5	195.9	250.8	256.7	204.9	14	High	High	High	High	High	High	1	14	15	14
FALSE	High	Master Protein	P53550	m7GpppN-mRNA hydrolase OS=Saccharomyces cerevisiae (strain ATCC 204508 / S288c) OX=559292 GN=DCP2 PE=1 SV=1	1.58	0	0.0069499	1	2.988	1	1962.6	1955.3	587.2	732.2	785.5	547.3	20	High	High	High	High	High	High	1	20	27	20
FALSE	High	Master Protein	P11154	Pyruvate carboxylase 1 OS=Saccharomyces cerevisiae (strain ATCC 204508 / S288c) OX=559292 GN=PYC1 PE=1 SV=2	0.18	0.19	0.173456	0.159687	1.136	1.14	18551.6	17537.8	15319.4	16467.5	17813.6	18419.3	65	High	High	High	High	High	High	1	164	598	65
FALSE	High	Master Protein	P26785	60S ribosomal protein L16-B OS=Saccharomyces cerevisiae (strain ATCC 204508 / S288c) OX=559292 GN=RPL16B PE=1 SV=3	0.39	0.08	0.313328	0.976498	1.311	1.054	113.4	124.9	86.3	95.4	99.7	91.9	2	High	High	High	High	High	High	1	4	4	2
FALSE	High	Master Protein	P32327	Pyruvate carboxylase 2 OS=Saccharomyces cerevisiae (strain ATCC 204508 / S288c) OX=559292 GN=PYC2 PE=1 SV=2	0.09	0.12	0.626604	0.42231	1.065	1.09	68847.8	66416.5	62028.6	64967.3	68577.5	69758.9	71	High	High	High	High	High	High	1	170	837	71
FALSE	High	Master Protein	P46669	DNA-directed RNA polymerase I subunit RPA43 OS=Saccharomyces cerevisiae (strain ATCC 204508 / S288c) OX=559292 GN=RPA43 PE=1 SV=2	0.48	0.44	0.011972	0.0170526	1.397	1.354	4517.6	4663.2	3264.3	3308.1	4297.5	4603.4	20	High	High	High	High	High	High	1	20	49	20
FALSE	High	Master Protein	P00925	Enolase 2 OS=Saccharomyces cerevisiae (strain ATCC 204508 / S288c) OX=559292 GN=ENO2 PE=1 SV=2	-0.01	-0.27	0.999704	0.0813175	0.995	0.827	130.2	136.2	127.2	140.8	116.5	105.1	3	High	High	High	High	High	High	1	3	3	1
FALSE	Medium	Master Protein	P07259	Protein URA2 OS=Saccharomyces cerevisiae (strain ATCC 204508 / S288c) OX=559292 GN=URA2 PE=1 SV=5	-0.07	-0.37	0.993212	0.594687	0.952	0.775	28	25.6	34.7	22.8	19	25	1	High	High	High	High	High	High	1	1	2	1
FALSE	High	Master Protein	Q06604	Protein BSP1 OS=Saccharomyces cerevisiae (strain ATCC 204508 / S288c) OX=559292 GN=BSP1 PE=1 SV=1	-0.42	-0.48	0.692419	0.614598	0.745	0.716	80.1	66.4	79.6	120.3	90.9	54	3	High	High	High	High	High	High	1	3	3	3
FALSE	High	Master Protein	P00330	Alcohol dehydrogenase 1 OS=Saccharomyces cerevisiae (strain ATCC 204508 / S288c) OX=559292 GN=ADH1 PE=1 SV=5	0.3	-0.16	0.292818	0.703735	1.232	0.895	144.9	158.2	112.7	133.9	118.9	101.8	4	High	High	High	High	High	High	1	4	4	0
FALSE	High	Master Protein	P06634	ATP-dependent RNA helicase DED1 OS=Saccharomyces cerevisiae (strain ATCC 204508 / S288c) OX=559292 GN=DED1 PE=1 SV=2	0.33	-0.08	0.0266982	0.692574	1.257	0.949	536.8	530.7	432	417.4	426.7	380.4	9	High	High	High	High	High	High	1	9	9	8
FALSE	High	Master Protein	P17076	60S ribosomal protein L8-A OS=Saccharomyces cerevisiae (strain ATCC 204508 / S288c) OX=559292 GN=RPL8A PE=1 SV=4	0.21	0.03	0.482479	0.994129	1.155	1.023	206.9	209.4	164.6	197.2	201.9	168.2	4	High	High	High	High	High	High	1	4	4	1
FALSE	High	Master Protein	P22138	DNA-directed RNA polymerase I subunit RPA135 OS=Saccharomyces cerevisiae (strain ATCC 204508 / S288c) OX=559292 GN=RPA135 PE=1 SV=1	0.24	0.09	0.574162	0.95514	1.179	1.062	96.7	99.6	75.6	91.7	101.5	77	3	High	High	High	High	High	High	1	3	3	3
FALSE	High	Master Protein	Q12499	Nucleolar protein 58 OS=Saccharomyces cerevisiae (strain ATCC 204508 / S288c) OX=559292 GN=NOP58 PE=1 SV=1	-0.03	0.08	0.991031	0.847329	0.981	1.056	145.2	143.8	135	160.7	149.8	161.5	8	High	High	High	High	High	High	1	8	11	7
FALSE	High	Master Protein	P32471	Elongation factor 1-beta OS=Saccharomyces cerevisiae (strain ATCC 204508 / S288c) OX=559292 GN=EFB1 PE=1 SV=4	0.38	-0.26	0.0256939	0.0885622	1.3	0.837	555.8	489.7	389.1	414	328.3	343.4	4	High	High	High	High	High	High	1	4	6	4
FALSE	High	Master Protein	P39938	40S ribosomal protein S26-A OS=Saccharomyces cerevisiae (strain ATCC 204508 / S288c) OX=559292 GN=RPS26A PE=1 SV=1	0.04	0.09	0.984688	0.897836	1.032	1.065	226.4	247.1	208.7	251.9	230.3	258.8	3	High	High	High	High	High	High	1	3	4	1
FALSE	High	Master Protein	P14127	40S ribosomal protein S17-B OS=Saccharomyces cerevisiae (strain ATCC 204508 / S288c) OX=559292 GN=RPS17B PE=1 SV=1	0.13	0.09	0.892647	0.961877	1.094	1.062	71.8	76.6	57	80.6	74.9	69.2	3	High	High	High	High	High	High	1	3	3	0
FALSE	High	Master Protein	P0CX35	40S ribosomal protein S4-A OS=Saccharomyces cerevisiae (strain ATCC 204508 / S288c) OX=559292 GN=RPS4A PE=1 SV=1	0.16	0.19	0.520265	0.404965	1.116	1.139	568.9	623.2	507.5	561.2	629.7	586.3	15	High	High	High	High	High	High	1	15	15	15
FALSE	High	Master Protein	P05748	60S ribosomal protein L15-A OS=Saccharomyces cerevisiae (strain ATCC 204508 / S288c) OX=559292 GN=RPL15A PE=1 SV=3	0.05	0.07	0.941092	0.861538	1.037	1.052	978.5	994.6	886.2	1021.3	995	1007.4	16	High	High	High	High	High	High	1	16	17	2
FALSE	Low	Master Protein	P27999	DNA-directed RNA polymerase II subunit RPB9 OS=Saccharomyces cerevisiae (strain ATCC 204508 / S288c) OX=559292 GN=RPB9 PE=1 SV=1	0.33	0.09	0.396664	0.962397	1.256	1.062	89.9	95.4	68.1	79.9	87	70.5	1	High	High	High	High	High	High	1	1	1	1
FALSE	High	Master Protein	P36105	60S ribosomal protein L14-A OS=Saccharomyces cerevisiae (strain ATCC 204508 / S288c) OX=559292 GN=RPL14A PE=1 SV=1	-0.03	-0.01	0.999016	0.999988	0.978	0.995	110.3	120.4	104.8	132.5	133.9	102.7	2	High	High	High	High	High	High	1	2	2	0
FALSE	High	Master Protein	P39998	Enhancer of mRNA-decapping protein 3 OS=Saccharomyces cerevisiae (strain ATCC 204508 / S288c) OX=559292 GN=EDC3 PE=1 SV=1	1.43	-0.04	0.000499031	0.978355	2.692	0.974	1135.7	1091.7	401.9	425.8	426.1	380.7	9	High	High	High	High	High	High	1	9	10	9
FALSE	High	Master Protein	P61830	Histone H3 OS=Saccharomyces cerevisiae (strain ATCC 204508 / S288c) OX=559292 GN=HHT1 PE=1 SV=2	0.36	0.28	0.334851	0.506819	1.282	1.212	330.7	382.9	259.8	296.4	326.9	346	5	High	High	High	High	High	High	1	5	6	5
FALSE	High	Master Protein	P0C2H6	60S ribosomal protein L27-A OS=Saccharomyces cerevisiae (strain ATCC 204508 / S288c) OX=559292 GN=RPL27A PE=1 SV=1	0.13	0.13	0.813093	0.818469	1.098	1.097	360.5	371.5	300.7	369.5	401.6	332.7	5	High	High	High	High	High	High	1	5	6	0
FALSE	High	Master Protein	P27476	Nuclear localization sequence-binding protein OS=Saccharomyces cerevisiae (strain ATCC 204508 / S288c) OX=559292 GN=NSR1 PE=1 SV=1	-0.03	-0.15	0.994974	0.602941	0.982	0.9	510.1	446.5	470.8	502	475.5	402.9	10	High	High	High	High	High	High	1	10	10	10
FALSE	High	Master Protein	P25443	40S ribosomal protein S2 OS=Saccharomyces cerevisiae (strain ATCC 204508 / S288c) OX=559292 GN=RPS2 PE=1 SV=3	0	0.1	0.999999	0.918367	1.001	1.07	229.9	249.5	218.4	261.8	250.8	261	6	High	High	High	High	High	High	1	6	6	6
FALSE	High	Master Protein	P38219	Obg-like ATPase 1 OS=Saccharomyces cerevisiae (strain ATCC 204508 / S288c) OX=559292 GN=OLA1 PE=1 SV=1	0.26	-0.24	0.116913	0.147364	1.201	0.845	167.1	160.8	127.2	146.6	120	111	3	High	High	High	High	High	High	1	3	3	3
FALSE	High	Master Protein	Q12460	Nucleolar protein 56 OS=Saccharomyces cerevisiae (strain ATCC 204508 / S288c) OX=559292 GN=NOP56 PE=1 SV=1	-0.1	-0.01	0.836889	0.999958	0.933	0.996	190.2	187.2	201.2	203.4	218.2	186	5	High	High	High	High	High	High	1	5	6	5
FALSE	High	Master Protein	P45978	Protein SCD6 OS=Saccharomyces cerevisiae (strain ATCC 204508 / S288c) OX=559292 GN=SCD6 PE=1 SV=1	0.7	-0.37	0.0275853	0.182366	1.626	0.772	168.4	145.6	86.2	107.5	77.7	71.1	5	High	High	High	High	High	High	1	5	5	5
FALSE	High	Master Protein	P39517	ATP-dependent RNA helicase DHH1 OS=Saccharomyces cerevisiae (strain ATCC 204508 / S288c) OX=559292 GN=DHH1 PE=1 SV=1	1.78	-0.01	0.000858548	0.999535	3.434	0.99	2954.2	3057.9	828.7	924.1	953.4	786.8	17	High	High	High	High	High	High	1	17	25	17
FALSE	High	Master Protein	P49166	60S ribosomal protein L37-A OS=Saccharomyces cerevisiae (strain ATCC 204508 / S288c) OX=559292 GN=RPL37A PE=1 SV=2	0	-0.09	0.999998	0.977438	0.997	0.939	43.5	34.8	40.9	37.2	30.5	44	5	High	High	High	High	High	High	1	6	6	5
FALSE	High	Master Protein	Q00955	Acetyl-CoA carboxylase OS=Saccharomyces cerevisiae (strain ATCC 204508 / S288c) OX=559292 GN=ACC1 PE=1 SV=2	-0.34	-0.29	0.0474913	0.0784401	0.79	0.818	87895.8	95694.8	120036	112356	90054.6	100185	303	High	High	High	High	High	High	1	312	1151	303
FALSE	High	Master Protein	P10591	Heat shock protein SSA1 OS=Saccharomyces cerevisiae (strain ATCC 204508 / S288c) OX=559292 GN=SSA1 PE=1 SV=4	0.12	-0.11	0.886272	0.911972	1.089	0.926	64.1	53.5	54	53.5	56.3	44	2	High	High	High	High	High	High	1	3	4	0
FALSE	High	Master Protein	P00958	Methionine--tRNA ligase, cytoplasmic OS=Saccharomyces cerevisiae (strain ATCC 204508 / S288c) OX=559292 GN=MES1 PE=1 SV=4	-0.22	-0.04	0.389548	0.980059	0.86	0.969	31.8	33.7	35.5	40.7	40.4	33.7	1	High	High	High	High	High	High	1	1	1	1
FALSE	High	Master Protein	P02309	Histone H4 OS=Saccharomyces cerevisiae (strain ATCC 204508 / S288c) OX=559292 GN=HHF1 PE=1 SV=2	0.12	0.14	0.883905	0.812404	1.085	1.105	113.3	97.2	91.8	102	114	100.2	3	High	High	High	High	High	High	1	3	3	3
FALSE	High	Master Protein	P07284	Serine--tRNA ligase, cytoplasmic OS=Saccharomyces cerevisiae (strain ATCC 204508 / S288c) OX=559292 GN=SES1 PE=1 SV=2	-0.27	-0.21	0.54081	0.700379	0.828	0.864	72.6	71.1	81	92.9	85.2	65.9	4	High	High	High	High	High	High	1	4	4	4
FALSE	High	Master Protein	P10664	60S ribosomal protein L4-A OS=Saccharomyces cerevisiae (strain ATCC 204508 / S288c) OX=559292 GN=RPL4A PE=1 SV=4	0.3	0.26	0.141141	0.21035	1.231	1.194	568.8	622.9	457.5	511.3	601.8	553.7	1	High	High	High	High	High	High	1	16	20	1
FALSE	High	Master Protein	P0CX48	40S ribosomal protein S11-B OS=Saccharomyces cerevisiae (strain ATCC 204508 / S288c) OX=559292 GN=RPS11B PE=1 SV=1	0.18	0.22	0.363533	0.253963	1.135	1.165	2474.2	2407.6	2040.2	2264.6	2467.8	2538.9	18	High	High	High	High	High	High	1	18	25	18
FALSE	High	Master Protein	Q07532	RNA polymerase II nuclear localization protein IWR1 OS=Saccharomyces cerevisiae (strain ATCC 204508 / S288c) OX=559292 GN=IWR1 PE=1 SV=2	0.15	-0.23	0.908777	0.756633	1.112	0.85	161.2	164.6	126.2	170	144	107.6	3	High	High	High	High	High	High	1	3	3	3
FALSE	High	Master Protein	P05755	40S ribosomal protein S9-B OS=Saccharomyces cerevisiae (strain ATCC 204508 / S288c) OX=559292 GN=RPS9B PE=1 SV=4	-0.06	0.11	0.986744	0.945055	0.956	1.077	160.4	186.3	176	185.7	220.8	171.8	9	High	High	High	High	High	High	1	9	9	1
FALSE	High	Master Protein	P40525	60S ribosomal protein L34-B OS=Saccharomyces cerevisiae (strain ATCC 204508 / S288c) OX=559292 GN=RPL34B PE=1 SV=1	0.14	0.03	0.804335	0.994824	1.098	1.024	611.5	702	569	625.4	628	594.8	7	High	High	High	High	High	High	1	7	7	0
FALSE	High	Master Protein	P33442	40S ribosomal protein S1-A OS=Saccharomyces cerevisiae (strain ATCC 204508 / S288c) OX=559292 GN=RPS1A PE=1 SV=2	0.04	0	0.981611	1	1.028	1	181.4	180.5	158.1	195.7	178.3	173.6	3	High	High	High	High	High	High	1	5	5	3
FALSE	High	Master Protein	P39516	40S ribosomal protein S14-B OS=Saccharomyces cerevisiae (strain ATCC 204508 / S288c) OX=559292 GN=RPS14B PE=1 SV=2	0.16	0.11	0.613247	0.814357	1.117	1.079	92.6	98.6	84	87.1	101.9	83.5	2	High	High	High	High	High	High	1	2	2	0
FALSE	High	Master Protein	P16521	Elongation factor 3A OS=Saccharomyces cerevisiae (strain ATCC 204508 / S288c) OX=559292 GN=YEF3 PE=1 SV=4	0.04	-0.1	0.953089	0.671396	1.032	0.931	533.4	560.8	490.8	572.7	507.8	479.3	18	High	High	High	High	High	High	1	18	22	10
FALSE	High	Master Protein	P05759	40S ribosomal protein S31 Ubiquitin removed OS=Saccharomyces cerevisiae (strain ATCC 204508 / S288c) OX=559292 GN=RPS31 PE=1 SV=3	-0.1	-0.19	0.81006	0.423985	0.935	0.88	466.2	458.8	464	527	445.8	424.5	8	High	High	High	High	High	High	1	8	8	8
FALSE	High	Master Protein	P49089	Asparagine synthetase [glutamine-hydrolyzing] 1 OS=Saccharomyces cerevisiae (strain ATCC 204508 / S288c) OX=559292 GN=ASN1 PE=1 SV=2	0	-0.53	1	0.22545	1.001	0.691	116.8	128.9	118.3	127	98.5	72.8	8	High	High	High	High	High	High	1	8	9	5
FALSE	High	Master Protein	P48582	Vacuolar-sorting protein BRO1 OS=Saccharomyces cerevisiae (strain ATCC 204508 / S288c) OX=559292 GN=BRO1 PE=1 SV=2	-0.17	-0.2	0.89551	0.856428	0.888	0.873	39.2	35.4	40.7	43.2	46.4	28.9	4	High	High	High	High	High	High	1	4	6	4
FALSE	High	Master Protein	P02994	Elongation factor 1-alpha OS=Saccharomyces cerevisiae (strain ATCC 204508 / S288c) OX=559292 GN=TEF1 PE=1 SV=1	0.03	-0.38	0.919767	0.00707119	1.023	0.77	1046.5	1078.1	1047.9	1028.8	833.9	767.3	21	High	High	High	High	High	High	1	21	26	21
FALSE	High	Master Protein	P39730	Eukaryotic translation initiation factor 5B OS=Saccharomyces cerevisiae (strain ATCC 204508 / S288c) OX=559292 GN=FUN12 PE=1 SV=2	-0.15	-0.18	0.665076	0.576104	0.899	0.885	130.9	161.5	153	171	149.3	137.1	5	High	High	High	High	High	High	1	5	5	5
FALSE	High	Master Protein	P46672	tRNA-aminoacylation cofactor ARC1 OS=Saccharomyces cerevisiae (strain ATCC 204508 / S288c) OX=559292 GN=ARC1 PE=1 SV=2	-0.47	-0.35	0.0430412	0.107881	0.721	0.785	23791.9	20475.4	30030.6	31184.2	22268.7	25916.8	71	High	High	High	High	High	High	1	71	250	71
FALSE	High	Master Protein	P24000	60S ribosomal protein L24-B OS=Saccharomyces cerevisiae (strain ATCC 204508 / S288c) OX=559292 GN=RPL24B PE=1 SV=1	0.06	-0.06	0.924628	0.910216	1.039	0.96	802.5	835.3	748.7	829	761.9	750.1	2	High	High	High	High	High	High	1	10	14	2
FALSE	Medium	Master Protein	P35197	ADP-ribosylation factor GTPase-activating protein GCS1 OS=Saccharomyces cerevisiae (strain ATCC 204508 / S288c) OX=559292 GN=GCS1 PE=1 SV=1	0.05	-0.15	0.996825	0.934274	1.036	0.902	105.2	108.6	83.1	127.9	103.2	83.8	1	High	High	High	High	High	High	1	1	1	1
FALSE	High	Master Protein	P0CX46	60S ribosomal protein L2-B OS=Saccharomyces cerevisiae (strain ATCC 204508 / S288c) OX=559292 GN=RPL2B PE=1 SV=1	0.19	0.03	0.69726	0.998118	1.141	1.02	2019	1602.9	1432.5	1735.8	1501.5	1721.7	18	High	High	High	High	High	High	1	18	23	18
FALSE	High	Master Protein	P0CX31	40S ribosomal protein S24-A OS=Saccharomyces cerevisiae (strain ATCC 204508 / S288c) OX=559292 GN=RPS24A PE=1 SV=1	0.22	0.26	0.338947	0.252702	1.168	1.197	191.2	210.1	165.8	177.6	214.2	196.8	4	High	High	High	High	High	High	1	4	5	4
FALSE	High	Master Protein	P02406	60S ribosomal protein L28 OS=Saccharomyces cerevisiae (strain ATCC 204508 / S288c) OX=559292 GN=RPL28 PE=1 SV=3	0.01	-0.04	0.999557	0.984085	1.009	0.97	726.6	656.9	645.6	726.2	696.5	634	7	High	High	High	High	High	High	1	7	10	7
FALSE	High	Master Protein	P28007	H/ACA ribonucleoprotein complex subunit GAR1 OS=Saccharomyces cerevisiae (strain ATCC 204508 / S288c) OX=559292 GN=GAR1 PE=1 SV=1	-0.07	0.11	0.901619	0.784005	0.949	1.076	91.4	99.6	94.6	106.8	112.9	103.6	1	High	High	High	High	High	High	1	1	1	1
FALSE	Medium	Master Protein	P17119	Kinesin-like protein KAR3 OS=Saccharomyces cerevisiae (strain ATCC 204508 / S288c) OX=559292 GN=KAR3 PE=1 SV=1	0.06	0.09	0.986205	0.948729	1.04	1.065	135.3	143.6	125.9	142.7	142.7	142.8	1	High	High	High	High	High	High	1	1	1	1
FALSE	High	Master Protein	P32874	Acetyl-CoA carboxylase, mitochondrial OS=Saccharomyces cerevisiae (strain ATCC 204508 / S288c) OX=559292 GN=HFA1 PE=1 SV=2	-0.02	-0.02	0.998211	0.998991	0.985	0.988	2094.2	2117.8	1988.4	2297.5	2200.5	2025.9	50	High	High	High	High	High	High	1	60	76	50
FALSE	High	Master Protein	Q07915	Ribosome biogenesis protein RLP24 OS=Saccharomyces cerevisiae (strain ATCC 204508 / S288c) OX=559292 GN=RLP24 PE=1 SV=1	-0.1	-0.03	0.692036	0.98808	0.93	0.98	116.4	120.8	119.6	135.7	127.3	122.6	2	High	High	High	High	High	High	1	2	2	2
FALSE	Medium	Master Protein	P24783	ATP-dependent RNA helicase DBP2 OS=Saccharomyces cerevisiae (strain ATCC 204508 / S288c) OX=559292 GN=DBP2 PE=1 SV=1	-0.32	-0.33	0.259049	0.251538	0.799	0.797	55.2	54.6	64.4	73.2	57.6	52.1	1	High	High	High	High	High	High	1	1	1	1
FALSE	High	Master Protein	P21524	Ribonucleoside-diphosphate reductase large chain 1 OS=Saccharomyces cerevisiae (strain ATCC 204508 / S288c) OX=559292 GN=RNR1 PE=1 SV=2	-0.37	-0.72	0.10832	0.0125777	0.771	0.606	137.5	117.1	153.5	176.3	104.6	95	3	High	High	High	High	High	High	1	3	4	2
FALSE	High	Master Protein	P34110	Vacuolar protein sorting-associated protein 35 OS=Saccharomyces cerevisiae (strain ATCC 204508 / S288c) OX=559292 GN=VPS35 PE=1 SV=2	-0.3	-0.84	0.413838	0.0279743	0.812	0.56	254.7	258.1	299.8	332.1	205.8	151.6	3	High	High	High	High	High	High	1	3	4	3
FALSE	High	Master Protein	P00549	Pyruvate kinase 1 OS=Saccharomyces cerevisiae (strain ATCC 204508 / S288c) OX=559292 GN=CDC19 PE=1 SV=2	-0.02	-0.21	0.999321	0.745168	0.984	0.866	133	123.7	122.3	139	133.5	95.6	4	High	High	High	High	High	High	1	4	4	4
FALSE	High	Master Protein	P38061	60S ribosomal protein L32 OS=Saccharomyces cerevisiae (strain ATCC 204508 / S288c) OX=559292 GN=RPL32 PE=1 SV=1	0.04	-0.1	0.965199	0.726425	1.031	0.931	1679.3	1726.2	1610.4	1694	1591.5	1487.3	14	High	High	High	High	High	High	1	14	23	14
FALSE	High	Master Protein	P35844	Oxysterol-binding protein homolog 4 OS=Saccharomyces cerevisiae (strain ATCC 204508 / S288c) OX=559292 GN=KES1 PE=1 SV=1	-0.01	-0.37	0.999891	0.210738	0.993	0.771	266.7	275	253.6	293.1	226.8	195	5	High	High	High	High	High	High	1	5	6	5
FALSE	High	Master Protein	P04650	60S ribosomal protein L39 OS=Saccharomyces cerevisiae (strain ATCC 204508 / S288c) OX=559292 GN=RPL39 PE=1 SV=3	-0.08	0.06	0.874437	0.933563	0.948	1.042	210.4	213	208.8	238.9	245.9	220.5	4	High	High	High	High	High	High	1	4	5	4
FALSE	High	Master Protein	P14126	60S ribosomal protein L3 OS=Saccharomyces cerevisiae (strain ATCC 204508 / S288c) OX=559292 GN=RPL3 PE=1 SV=4	0.15	0.09	0.68299	0.901849	1.11	1.063	2097.2	1813.2	1617.1	1909.4	1864	1871.4	28	High	High	High	High	High	High	1	28	31	28
FALSE	High	Master Protein	P0CX83	60S ribosomal protein L19-B OS=Saccharomyces cerevisiae (strain ATCC 204508 / S288c) OX=559292 GN=RPL19B PE=1 SV=1	0.15	0.02	0.531501	0.996436	1.106	1.014	1971.6	1715.8	1601.1	1726.9	1706.8	1666.5	17	High	High	High	High	High	High	1	17	20	17
FALSE	Medium	Master Protein	P53599	MAP kinase kinase kinase SSK2 OS=Saccharomyces cerevisiae (strain ATCC 204508 / S288c) OX=559292 GN=SSK2 PE=1 SV=1	-0.06	-0.3	0.986736	0.485502	0.958	0.811	43.1	32.8	37.2	41.4	35.3	28.7	1	High	High	High	High	High	High	1	1	1	1
FALSE	High	Master Protein	P53622	Coatomer subunit alpha OS=Saccharomyces cerevisiae (strain ATCC 204508 / S288c) OX=559292 GN=COP1 PE=1 SV=2	-0.18	-0.11	0.530804	0.809091	0.886	0.928	564.4	571.8	603.2	682.3	645.3	549.6	20	High	High	High	High	High	High	1	20	21	20
FALSE	High	Master Protein	P0CX30	40S ribosomal protein S23-B OS=Saccharomyces cerevisiae (strain ATCC 204508 / S288c) OX=559292 GN=RPS23B PE=1 SV=1	-0.09	-0.07	0.851654	0.905143	0.94	0.95	3667.5	3273.5	3551.2	3828.2	3427	3577.6	21	High	High	High	High	High	High	1	21	35	21
FALSE	High	Master Protein	P0CH08	Ubiquitin-60S ribosomal protein L40 OS=Saccharomyces cerevisiae (strain ATCC 204508 / S288c) OX=559292 GN=RPL40A PE=1 SV=1	-0.16	-0.16	0.765463	0.747997	0.897	0.894	158.1	146.9	159.3	181.1	174	132.5	3	High	High	High	High	High	High	1	3	3	0
FALSE	High	Master Protein	P32589	Heat shock protein homolog SSE1 OS=Saccharomyces cerevisiae (strain ATCC 204508 / S288c) OX=559292 GN=SSE1 PE=1 SV=4	-0.2	-0.83	0.760498	0.0518104	0.868	0.564	32.7	32.8	36.2	39.4	25.7	17.6	2	High	High	High	High	High	High	1	2	2	2
FALSE	High	Master Protein	P07258	Carbamoyl-phosphate synthase arginine-specific small chain OS=Saccharomyces cerevisiae (strain ATCC 204508 / S288c) OX=559292 GN=CPA1 PE=1 SV=1	-0.23	-0.67	0.0488908	0.000969233	0.854	0.63	179.7	174.9	200.3	215.3	134.3	127.4	2	High	High	High	High	High	High	1	2	2	2
FALSE	High	Master Protein	P0CX38	40S ribosomal protein S6-B OS=Saccharomyces cerevisiae (strain ATCC 204508 / S288c) OX=559292 GN=RPS6B PE=1 SV=1	0.18	0.22	0.173062	0.0950568	1.131	1.166	2049.8	2272.2	1854.2	1964.1	2215.3	2234.5	21	High	High	High	High	High	High	1	21	25	21
FALSE	High	Master Protein	P41805	60S ribosomal protein L10 OS=Saccharomyces cerevisiae (strain ATCC 204508 / S288c) OX=559292 GN=RPL10 PE=1 SV=1	-0.05	-0.02	0.992745	0.999754	0.966	0.989	2232.3	1835.7	1991.1	2205.2	2046.6	2098.7	26	High	High	High	High	High	High	1	26	35	26
FALSE	High	Master Protein	P38427	Trehalose synthase complex regulatory subunit TSL1 OS=Saccharomyces cerevisiae (strain ATCC 204508 / S288c) OX=559292 GN=TSL1 PE=1 SV=1	0.13	-0.64	0.974471	0.310884	1.093	0.642	30	35.6	26.5	33.7	25.1	14.6	1	High	High	High	High	High	High	1	1	1	1
FALSE	High	Master Protein	P51402	60S ribosomal protein L37-B OS=Saccharomyces cerevisiae (strain ATCC 204508 / S288c) OX=559292 GN=RPL37B PE=1 SV=2	-0.29	-0.2	0.156712	0.369231	0.817	0.873	444.2	419.9	490.4	569.6	474.8	447.9	6	High	High	High	High	High	High	1	7	7	6
FALSE	Medium	Master Protein	P19097	Fatty acid synthase subunit alpha OS=Saccharomyces cerevisiae (strain ATCC 204508 / S288c) OX=559292 GN=FAS2 PE=1 SV=2	0.27	-0.45	0.716865	0.385419	1.208	0.73	24.6	34.6	22.7	25.8	20.8	15	1	High	High	High	High	High	High	1	1	1	1
FALSE	High	Master Protein	P40212	60S ribosomal protein L13-B OS=Saccharomyces cerevisiae (strain ATCC 204508 / S288c) OX=559292 GN=RPL13B PE=1 SV=1	0.08	0.12	0.905321	0.782953	1.06	1.087	969.6	1038.4	883.5	1014	1043.6	1014.4	14	High	High	High	High	High	High	1	14	18	1
FALSE	Medium	Master Protein	P33893	Glutamyl-tRNA(Gln) amidotransferase subunit B, mitochondrial OS=Saccharomyces cerevisiae (strain ATCC 204508 / S288c) OX=559292 GN=PET112 PE=1 SV=3	-0.42	-0.25	0.0777296	0.287613	0.748	0.84	51	56	73.7	69.4	66.5	54.2	1	High	High	High	High	High	High	1	1	1	1
FALSE	High	Master Protein	P39935	Eukaryotic initiation factor 4F subunit p150 OS=Saccharomyces cerevisiae (strain ATCC 204508 / S288c) OX=559292 GN=TIF4631 PE=1 SV=2	0.11	-0.44	0.919308	0.221202	1.082	0.739	57.6	51.1	44.5	56.5	34.6	39.6	5	High	High	High	High	High	High	1	6	7	5
FALSE	High	Master Protein	P39015	Suppressor protein STM1 OS=Saccharomyces cerevisiae (strain ATCC 204508 / S288c) OX=559292 GN=STM1 PE=1 SV=3	0.53	-0.4	0.138554	0.264481	1.444	0.755	279.3	268.9	174.2	206.9	164.7	124.8	4	High	High	High	High	High	High	1	4	5	4
FALSE	High	Master Protein	P05737	60S ribosomal protein L7-A OS=Saccharomyces cerevisiae (strain ATCC 204508 / S288c) OX=559292 GN=RPL7A PE=1 SV=3	0	-0.22	0.999993	0.433958	1.002	0.858	100.2	120.9	107.7	111.9	99.5	89.3	3	High	High	High	High	High	High	1	3	3	1
FALSE	High	Master Protein	P0CX40	40S ribosomal protein S8-B OS=Saccharomyces cerevisiae (strain ATCC 204508 / S288c) OX=559292 GN=RPS8B PE=1 SV=1	-0.07	-0.11	0.931212	0.823158	0.95	0.927	2765.5	2307.9	2586	2734.8	2340	2597.9	17	High	High	High	High	High	High	1	17	28	17
FALSE	High	Master Protein	P32449	Phospho-2-dehydro-3-deoxyheptonate aldolase, tyrosine-inhibited OS=Saccharomyces cerevisiae (strain ATCC 204508 / S288c) OX=559292 GN=ARO4 PE=1 SV=2	-0.19	-0.12	0.864637	0.964233	0.875	0.923	88.6	106.9	97.9	126.5	113.4	93	2	High	High	High	High	High	High	1	2	2	1
FALSE	High	Master Protein	P0CX27	60S ribosomal protein L42-A OS=Saccharomyces cerevisiae (strain ATCC 204508 / S288c) OX=559292 GN=RPL42A PE=1 SV=1	-0.04	0	0.985759	0.999994	0.974	0.998	853.7	865.5	831	936.5	895.7	865.5	9	High	High	High	High	High	High	1	9	10	9
FALSE	Medium	Master Protein	P38915	Transcription factor SPT8 OS=Saccharomyces cerevisiae (strain ATCC 204508 / S288c) OX=559292 GN=SPT8 PE=1 SV=1	-0.2	-0.16	0.811898	0.892695	0.87	0.897	438.8	465.5	448.8	600.7	538.4	402.6	1	High	High	High	High	High	High	1	1	4	1
FALSE	High	Master Protein	P10964	DNA-directed RNA polymerase I subunit RPA190 OS=Saccharomyces cerevisiae (strain ATCC 204508 / S288c) OX=559292 GN=RPA190 PE=1 SV=2	-0.01	0	0.999672	0.999995	0.991	1.002	367.5	381.4	345	414.2	411.4	348.9	12	High	High	High	High	High	High	1	12	13	11
FALSE	Medium	Master Protein	P26321	60S ribosomal protein L5 OS=Saccharomyces cerevisiae (strain ATCC 204508 / S288c) OX=559292 GN=RPL5 PE=1 SV=4	-0.22	-0.06	0.642505	0.983264	0.861	0.958	70.5	60.8	66.3	87.3	77.5	68.6	1	High	High	High	High	High	High	1	1	1	1
FALSE	High	Master Protein	P07264	3-isopropylmalate dehydratase OS=Saccharomyces cerevisiae (strain ATCC 204508 / S288c) OX=559292 GN=LEU1 PE=1 SV=3	-0.35	-0.99	0.0821018	0.00219873	0.783	0.505	1488.8	1488.1	1939.9	1861.9	1023.5	898.6	19	High	High	High	High	High	High	1	19	20	18
FALSE	High	Master Protein	P10961	Heat shock factor protein OS=Saccharomyces cerevisiae (strain ATCC 204508 / S288c) OX=559292 GN=HSF1 PE=1 SV=1	-0.47	-0.16	0.404278	0.927257	0.72	0.894	19.7	16.3	20.2	30.6	20.6	24.1	2	High	High	High	High	High	High	1	2	2	2
FALSE	High	Master Protein	P0CX49	60S ribosomal protein L18-A OS=Saccharomyces cerevisiae (strain ATCC 204508 / S288c) OX=559292 GN=RPL18A PE=1 SV=1	0.04	0.1	0.988912	0.902758	1.03	1.068	565.9	613.4	516.6	633.1	617.4	604.4	11	High	High	High	High	High	High	1	11	12	11
FALSE	High	Master Protein	P31373	Cystathionine gamma-lyase OS=Saccharomyces cerevisiae (strain ATCC 204508 / S288c) OX=559292 GN=CYS3 PE=1 SV=2	-0.39	-0.26	0.358738	0.637335	0.762	0.836	145.8	135.4	164.3	207.3	174	136.7	2	High	High	High	High	High	High	1	2	2	2
FALSE	High	Master Protein	P12904	5'-AMP-activated protein kinase subunit gamma OS=Saccharomyces cerevisiae (strain ATCC 204508 / S288c) OX=559292 GN=SNF4 PE=1 SV=1	-0.57	-0.44	0.000312648	0.000862982	0.672	0.736	119.5	112.2	174.4	170.1	127.4	126.2	1	High	High	High	High	High	High	1	1	3	1
FALSE	High	Master Protein	P46655	Glutamate--tRNA ligase, cytoplasmic OS=Saccharomyces cerevisiae (strain ATCC 204508 / S288c) OX=559292 GN=GUS1 PE=1 SV=3	-0.51	-0.37	0.00581422	0.0185882	0.702	0.773	478.1	466.1	684.9	660.2	550.6	491.1	18	High	High	High	High	High	High	1	18	20	18
FALSE	Medium	Master Protein	P36051	GPI ethanolamine phosphate transferase 1 OS=Saccharomyces cerevisiae (strain ATCC 204508 / S288c) OX=559292 GN=MCD4 PE=1 SV=1	-0.63	-0.24	0.0971717	0.625421	0.647	0.845	339.2	379.3	508.3	604.7	505.8	434.1	1	High	High	High	High	High	High	1	1	1	1
FALSE	Low	Master Protein	P32383	1-phosphatidylinositol 4,5-bisphosphate phosphodiesterase 1 OS=Saccharomyces cerevisiae (strain ATCC 204508 / S288c) OX=559292 GN=PLC1 PE=1 SV=1	0.03	-0.19	0.99828	0.773746	1.022	0.879	152.5	118.2	124.9	138.3	108.8	122.8	1	High	High	High	High	High	High	1	1	1	1
FALSE	Medium	Master Protein	P38229	GLC7-interacting protein 1 OS=Saccharomyces cerevisiae (strain ATCC 204508 / S288c) OX=559292 GN=GIP1 PE=1 SV=2	-0.29	-0.08	0.445048	0.960907	0.815	0.943	38.7	50.6	53.2	55.4	52.7	49.7	1	High	High	High	High	High	High	1	1	1	1
FALSE	Medium	Master Protein	Q08960	S-adenosyl-L-methionine-dependent tRNA 4-demethylwyosine synthase OS=Saccharomyces cerevisiae (strain ATCC 204508 / S288c) OX=559292 GN=TYW1 PE=1 SV=1	-0.6	-0.27	0.42448	0.866104	0.661	0.831	76.4	89	104.8	148.4	125.1	85.8	1	High	High	High	High	High	High	1	1	1	1
FALSE	High	Master Protein	P38708	Putative proline--tRNA ligase YHR020W OS=Saccharomyces cerevisiae (strain ATCC 204508 / S288c) OX=559292 GN=YHR020W PE=1 SV=1	0.16	-0.95	0.909623	0.0531531	1.114	0.517	27.2	18.3	20.3	19.7	11.4	9.4	1	High	High	High	High	High	High	1	1	1	1
FALSE	High	Master Protein	P49626	60S ribosomal protein L4-B OS=Saccharomyces cerevisiae (strain ATCC 204508 / S288c) OX=559292 GN=RPL4B PE=1 SV=2	0.03	0.08	0.996554	0.950168	1.021	1.055	68.6	77.4	64.2	79.3	72.2	78.5	1	High	High	High	High	High	High	1	16	20	1
FALSE	High	Master Protein	P0CX24	60S ribosomal protein L20-B OS=Saccharomyces cerevisiae (strain ATCC 204508 / S288c) OX=559292 GN=RPL20B PE=1 SV=1	0.02	-0.34	0.999625	0.58234	1.017	0.788	29.9	29.6	30.7	27.9	28.4	18.7	4	High	High	High	High	High	High	1	4	5	4
FALSE	High	Master Protein	P02293	Histone H2B.1 OS=Saccharomyces cerevisiae (strain ATCC 204508 / S288c) OX=559292 GN=HTB1 PE=1 SV=2	-0.48	-0.18	0.709492	0.976137	0.715	0.886	87.1	77.8	94.8	140	149.5	69.6	1	High	High	High	High	High	High	1	1	1	0
FALSE	High	Master Protein	Q01855	40S ribosomal protein S15 OS=Saccharomyces cerevisiae (strain ATCC 204508 / S288c) OX=559292 GN=RPS15 PE=1 SV=1	-0.33	-0.15	0.879975	0.984933	0.797	0.901	90.2	110.7	106.8	147.2	153.1	83.3	1	High	High	High	High	High	High	1	1	1	1
FALSE	High	Master Protein	P33307	Importin alpha re-exporter OS=Saccharomyces cerevisiae (strain ATCC 204508 / S288c) OX=559292 GN=CSE1 PE=1 SV=2	-1.04	0.86	0.156392	0.243232	0.488	1.818	29.3	29.3	86.9	41.6	110	108.5	2	High	High	High	High	High	High	1	2	2	2
FALSE	Medium	Master Protein	Q01649	Spindle pole body-associated protein CIK1 OS=Saccharomyces cerevisiae (strain ATCC 204508 / S288c) OX=559292 GN=CIK1 PE=1 SV=1	-0.71	-0.25	0.187589	0.805692	0.613	0.842	96.7	69.3	111.6	159.7	125.2	100.8	1	High	High	High	High	High	High	1	1	1	1
FALSE	High	Master Protein	P40563	Altered inheritance of mitochondria protein 21 OS=Saccharomyces cerevisiae (strain ATCC 204508 / S288c) OX=559292 GN=AIM21 PE=1 SV=1	-0.18	-1.05	0.720669	0.0111216	0.883	0.483	1021.9	1050.7	1093.3	1259.5	649.6	494.2	15	High	High	High	High	High	High	1	15	15	15
FALSE	Low	Master Protein	P53335	Protein PXR1 OS=Saccharomyces cerevisiae (strain ATCC 204508 / S288c) OX=559292 GN=PXR1 PE=1 SV=1	-0.95	-0.55	0.0125594	0.0767803	0.517	0.681	39.3	30.2	64.5	68.9	44	46.8	1	High	High	High	High	High	High	1	1	1	1
FALSE	High	Master Protein	P40159	Uncharacterized protein YNL208W OS=Saccharomyces cerevisiae (strain ATCC 204508 / S288c) OX=559292 GN=YNL208W PE=1 SV=2	0.68	0.52	0.245054	0.412584	1.599	1.43	10	7.3	4.5	6.4	7.4	7.9	2	High	High	High	High	High	High	1	2	2	2
FALSE	High	Master Protein	P15891	Actin-binding protein OS=Saccharomyces cerevisiae (strain ATCC 204508 / S288c) OX=559292 GN=ABP1 PE=1 SV=4	-0.77	-0.41	0.487015	0.84059	0.585	0.753	264.1	258	497.8	399.8	537.7	209.8	7	High	High	High	High	High	High	1	7	8	7
FALSE	High	Master Protein	P06168	Ketol-acid reductoisomerase, mitochondrial OS=Saccharomyces cerevisiae (strain ATCC 204508 / S288c) OX=559292 GN=ILV5 PE=1 SV=1	-0.58	-0.7	0.0256417	0.0131522	0.668	0.614	52.6	51.8	72.4	84.3	51.3	44.9	1	High	High	High	High	High	High	1	1	1	1
FALSE	High	Master Protein	P47035	Nucleolar protein NET1 OS=Saccharomyces cerevisiae (strain ATCC 204508 / S288c) OX=559292 GN=NET1 PE=1 SV=1	-1.57	-2.48	0.000888827	0.000165019	0.336	0.18	568	523	1628.2	1615.1	328.2	259	19	High	High	High	High	High	High	1	19	21	19
FALSE	Medium	Master Protein	P21538	DNA-binding protein REB1 OS=Saccharomyces cerevisiae (strain ATCC 204508 / S288c) OX=559292 GN=REB1 PE=1 SV=2	-1.43	-3.39	0.010841	0.000402702	0.37	0.095	33.8	32.2	89.9	88.5	10.2	7.1	1	High	High	High	High	High	High	1	1	1	1

## Sheet: Not1 and Ccr4
Checked	Protein FDR Confidence: Combined	Master	Gene Symbol	Accession	Description	Abundance Ratio: (Ccr4TID) / (freeTID)	Abundance Ratio: (Not1TID) / (freeTID)	Abundance Ratio (log2): (Ccr4TID) / (freeTID)	Abundance Ratio (log2): (Not1TID) / (freeTID)	Abundance Ratio P-Value: (Ccr4TID) / (freeTID)	Ccr4 vs free log10 P-value	Abundance Ratio P-Value: (Not1TID) / (freeTID)	Not1 vs free log10 P-value	Abundances (Grouped): Ccr4TID	Abundances (Grouped): freeTID	Abundances (Grouped): Not1TID	Abundances (Grouped) CV [%]: Ccr4TID	Abundances (Grouped) CV [%]: freeTID	Abundances (Grouped) CV [%]: Not1TID	# Unique Peptides	Found in Sample: [S5] F1: 128C, Sample, Ccr4TID	Found in Sample: [S6] F1: 129N, Sample, Ccr4TID	Found in Sample: [S1] F1: 126, Sample, freeTID	Found in Sample: [S2] F1: 127N, Sample, freeTID	Found in Sample: [S13] F1: 132C, Sample, Not1TID	Found in Sample: [S14] F1: 133N, Sample, Not1TID	# Protein Pathway Groups	# Protein Groups	# PSMs
FALSE	High	Master Protein	POL2	P21951	DNA polymerase epsilon catalytic subunit A OS=Saccharomyces cerevisiae (strain ATCC 204508 / S288c) OX=559292 GN=POL2 PE=1 SV=1	0.127	0.642	-2.98	-0.64	0.000240926	3.61812	0.547003	0.26201	7.2	56.9	36.5	13.11	16.37	11.39	1	High	High	High	High	High	High	3	1	1
FALSE	High	Master Protein	ILV5	P06168	Ketol-acid reductoisomerase, mitochondrial OS=Saccharomyces cerevisiae (strain ATCC 204508 / S288c) OX=559292 GN=ILV5 PE=1 SV=1	0.207	0.307	-2.28	-1.7	1.13338e-08	7.94562	4.45973e-08	7.35069	103.7	502.2	154.2	1.57	1.59	0.21	6	High	High	High	High	High	High	0	1	6
FALSE	High	Master Protein	NET1	P47035	Nucleolar protein NET1 OS=Saccharomyces cerevisiae (strain ATCC 204508 / S288c) OX=559292 GN=NET1 PE=1 SV=1	0.246	0.242	-2.02	-2.05	8.66577e-08	7.06219	8.01204e-08	7.09626	1752.6	7129.9	1726.5	1.08	1.7	4.46	20	High	High	High	High	High	High	0	1	22
FALSE	High	Master Protein	NMT1	P14743	Glycylpeptide N-tetradecanoyltransferase OS=Saccharomyces cerevisiae (strain ATCC 204508 / S288c) OX=559292 GN=NMT1 PE=1 SV=1	0.272	0.667	-1.88	-0.58	1.15404e-05	4.93778	0.032439	1.48893	341	1251.5	834.6	10.99	8.87	4.38	6	High	High	High	High	High	High	0	1	7
FALSE	High	Master Protein	GCD11	P32481	Eukaryotic translation initiation factor 2 subunit gamma OS=Saccharomyces cerevisiae (strain ATCC 204508 / S288c) OX=559292 GN=GCD11 PE=1 SV=1	0.338	0.686	-1.57	-0.54	0.00109201	2.96177	0.28547	0.544439	12.3	36.4	25	21.51	5.82	18.54	1	High	High	High	High	High	High	5	1	1
FALSE	High	Master Protein	KES1	P35844	Oxysterol-binding protein homolog 4 OS=Saccharomyces cerevisiae (strain ATCC 204508 / S288c) OX=559292 GN=KES1 PE=1 SV=1	0.347	0.757	-1.53	-0.4	7.44414e-06	5.12819	0.0564171	1.24859	220.2	633.8	479.6	6.79	2.82	2.58	7	High	High	High	High	High	High	2	1	7
FALSE	High	Master Protein		P38708	Putative proline--tRNA ligase YHR020W OS=Saccharomyces cerevisiae (strain ATCC 204508 / S288c) OX=559292 GN=YHR020W PE=1 SV=1	0.365	0.831	-1.46	-0.27	0.00268454	2.57113	0.912828	0.0396111	62.1	170.3	141.5	14.13	19.94	12.49	2	High	High	High	High	High	High	0	1	2
FALSE	High	Master Protein	REX2	P54964	Oligoribonuclease, mitochondrial OS=Saccharomyces cerevisiae (strain ATCC 204508 / S288c) OX=559292 GN=REX2 PE=1 SV=1	0.364	0.887	-1.46	-0.17	0.000170595	3.76803	0.926718	0.0330522	106.9	293.4	260.1	3.46	9.98	2.84	3	High	High	High	High	High	High	0	1	3
FALSE	High	Master Protein	NUP2	P32499	Nucleoporin NUP2 OS=Saccharomyces cerevisiae (strain ATCC 204508 / S288c) OX=559292 GN=NUP2 PE=1 SV=2	0.407	0.386	-1.3	-1.37	7.71226e-05	4.11282	5.03033e-05	4.2984	266.1	654.5	252.4	6.16	1.74	5.84	7	High	High	High	High	High	High	6	1	7
FALSE	High	Master Protein	IMD2	P38697	Inosine-5'-monophosphate dehydrogenase 2 OS=Saccharomyces cerevisiae (strain ATCC 204508 / S288c) OX=559292 GN=IMD2 PE=1 SV=1	0.411	0.816	-1.28	-0.29	3.79868e-05	4.42037	0.250556	0.601095	278.7	678.7	554.1	4.47	0.68	1.95	4	High	High	High	High	High	High	2	1	5
FALSE	High	Master Protein	RNR2	P09938	Ribonucleoside-diphosphate reductase small chain 1 OS=Saccharomyces cerevisiae (strain ATCC 204508 / S288c) OX=559292 GN=RNR2 PE=1 SV=2	0.422	0.593	-1.25	-0.75	0.000667323	3.17566	0.0172698	1.76271	194.7	461.9	273.9	3.36	5.54	1.05	5	High	High	High	High	High	High	0	1	5
FALSE	High	Master Protein		Q08971	Protein PBDC1 homolog OS=Saccharomyces cerevisiae (strain ATCC 204508 / S288c) OX=559292 GN=YPL225W PE=1 SV=1	0.429	0.885	-1.22	-0.18	0.000432023	3.36449	0.904935	0.0433827	214.4	499.5	442.2	7.79	0.12	8.96	5	High	High	High	High	High	High	0	1	5
FALSE	High	Master Protein	AIM21	P40563	Altered inheritance of mitochondria protein 21 OS=Saccharomyces cerevisiae (strain ATCC 204508 / S288c) OX=559292 GN=AIM21 PE=1 SV=1	0.44	0.623	-1.18	-0.68	5.56878e-06	5.25424	0.000332748	3.47788	1005.4	2284.6	1423.6	1.44	0.8	4.47	11	High	High	High	High	High	High	0	1	12
FALSE	High	Master Protein	RRP5	Q05022	rRNA biogenesis protein RRP5 OS=Saccharomyces cerevisiae (strain ATCC 204508 / S288c) OX=559292 GN=RRP5 PE=1 SV=1	0.454	0.511	-1.14	-0.97	0.00170574	2.76809	0.00495668	2.30481	184.8	407.4	208	3.22	4.02	14.86	3	High	High	High	High	High	High	1	1	3
FALSE	High	Master Protein	STM1	P39015	Suppressor protein STM1 OS=Saccharomyces cerevisiae (strain ATCC 204508 / S288c) OX=559292 GN=STM1 PE=1 SV=3	0.457	0.692	-1.13	-0.53	3.12871e-05	4.50463	0.00628878	2.20143	271.8	594.3	411	6.64	8.7	0.64	4	High	High	High	High	High	High	0	1	4
FALSE	High	Master Protein	TRP5	P00931	Tryptophan synthase OS=Saccharomyces cerevisiae (strain ATCC 204508 / S288c) OX=559292 GN=TRP5 PE=1 SV=1	0.459	1.032	-1.12	0.05	0.0247196	1.60696	0.999999	3.59865e-07	22.7	49.4	51	3.57	4.16	12.26	3	High	High	High	High	High	High	0	1	3
FALSE	High	Master Protein	HSC82	P15108	ATP-dependent molecular chaperone HSC82 OS=Saccharomyces cerevisiae (strain ATCC 204508 / S288c) OX=559292 GN=HSC82 PE=1 SV=4	0.476	0.688	-1.07	-0.54	1.11307e-05	4.95348	0.00166333	2.77902	772.2	1622.4	1116.7	0.39	5.48	8.95	10	High	High	High	High	High	High	10	1	10
FALSE	High	Master Protein	SSB2	P40150	Ribosome-associated molecular chaperone SSB2 OS=Saccharomyces cerevisiae (strain ATCC 204508 / S288c) OX=559292 GN=SSB2 PE=1 SV=2	0.505	1.11	-0.99	0.15	8.33855e-06	5.07891	0.433621	0.36289	996.8	1973.3	2190.2	5.35	0.09	5.08	18	High	High	High	High	High	High	0	1	18
FALSE	High	Master Protein	MUM2	P38236	Protein MUM2 OS=Saccharomyces cerevisiae (strain ATCC 204508 / S288c) OX=559292 GN=MUM2 PE=1 SV=1	0.508	1.372	-0.98	0.46	0.234448	0.629953	0.883735	0.0536779	437.7	861.3	1181.9	11.9	14.94	5.08	2	High	High	High	High	High	High	0	1	2
FALSE	High	Master Protein	TEF1; TEF2	P02994	Elongation factor 1-alpha OS=Saccharomyces cerevisiae (strain ATCC 204508 / S288c) OX=559292 GN=TEF1 PE=1 SV=1	0.516	0.891	-0.95	-0.17	7.7149e-05	4.11267	0.601752	0.220582	2965.5	5743.7	5119.4	0.2	6.52	4.29	20	High	High	High	High	High	High	4	1	21
FALSE	High	Master Protein		Q05506	Arginine--tRNA ligase, cytoplasmic OS=Saccharomyces cerevisiae (strain ATCC 204508 / S288c) OX=559292 GN=YDR341C PE=1 SV=1	0.525	0.738	-0.93	-0.44	0.00133854	2.87337	0.101893	0.991858	798.5	1520.4	1122	1.7	4.86	7.61	11	High	High	High	High	High	High	0	1	11
FALSE	High	Master Protein	ABP1	P15891	Actin-binding protein OS=Saccharomyces cerevisiae (strain ATCC 204508 / S288c) OX=559292 GN=ABP1 PE=1 SV=4	0.534	0.766	-0.9	-0.38	2.89173e-05	4.53884	0.0111198	1.9539	134.7	252	193.1	9.89	7.76	2.57	4	High	High	High	High	High	High	2	1	5
FALSE	High	Master Protein	CPA1	P07258	Carbamoyl-phosphate synthase arginine-specific small chain OS=Saccharomyces cerevisiae (strain ATCC 204508 / S288c) OX=559292 GN=CPA1 PE=1 SV=1	0.54	0.638	-0.89	-0.65	0.00378793	2.4216	0.0258719	1.58717	190.1	352.3	224.9	5.98	4.42	2.44	2	High	High	High	High	High	High	0	1	2
FALSE	High	Master Protein	SSE1	P32589	Heat shock protein homolog SSE1 OS=Saccharomyces cerevisiae (strain ATCC 204508 / S288c) OX=559292 GN=SSE1 PE=1 SV=4	0.542	0.676	-0.88	-0.57	6.55412e-05	4.18349	0.00163198	2.78728	279.8	516.7	349.2	4.3	7.22	3.55	3	High	High	High	High	High	High	1	1	3
FALSE	High	Master Protein	VAS1	P07806	Valine--tRNA ligase, mitochondrial OS=Saccharomyces cerevisiae (strain ATCC 204508 / S288c) OX=559292 GN=VAS1 PE=1 SV=2	0.547	0.801	-0.87	-0.32	0.0696958	1.15679	0.854313	0.068383	14.7	27	21.6	20.75	9.88	0.49	1	High	High	High	High	High	High	0	1	1
FALSE	High	Master Protein		Q03161	Glucose-6-phosphate 1-epimerase OS=Saccharomyces cerevisiae (strain ATCC 204508 / S288c) OX=559292 GN=YMR099C PE=1 SV=1	0.553	0.732	-0.86	-0.45	0.000628375	3.20178	0.0352628	1.45268	456.3	825.7	604	3.11	0.03	11.3	8	High	High	High	High	High	High	0	1	8
FALSE	High	Master Protein	MDH3	P32419	Malate dehydrogenase, peroxisomal OS=Saccharomyces cerevisiae (strain ATCC 204508 / S288c) OX=559292 GN=MDH3 PE=1 SV=3	0.555	0.832	-0.85	-0.26	0.000244326	3.61203	0.202476	0.693627	363.1	654	544.4	4.57	6.47	2.67	5	High	High	High	High	High	High	0	1	5
FALSE	High	Master Protein		P40361	Inactive deaminase YJL070C OS=Saccharomyces cerevisiae (strain ATCC 204508 / S288c) OX=559292 GN=YJL070C PE=1 SV=1	0.571	0.899	-0.81	-0.15	0.152117	0.817821	0.998032	0.000855498	25.6	44.9	40.3	9.16	20.84	22.12	1	High	High	High	High	High	High	2	1	1
FALSE	High	Master Protein	PDC1	P06169	Pyruvate decarboxylase isozyme 1 OS=Saccharomyces cerevisiae (strain ATCC 204508 / S288c) OX=559292 GN=PDC1 PE=1 SV=7	0.593	0.857	-0.75	-0.22	0.00308943	2.51012	0.593486	0.22659	355.8	599.6	513.8	2.02	8.2	1.25	8	High	High	High	High	High	High	0	1	11
FALSE	High	Master Protein	THS1	P04801	Threonine--tRNA ligase, cytoplasmic OS=Saccharomyces cerevisiae (strain ATCC 204508 / S288c) OX=559292 GN=THS1 PE=1 SV=2	0.604	0.908	-0.73	-0.14	0.000805611	3.09387	0.801088	0.0963196	131.5	217.8	197.8	7	5.12	2.16	3	High	High	High	High	High	High	0	1	3
FALSE	High	Master Protein	RPL33A	P05744	60S ribosomal protein L33-A OS=Saccharomyces cerevisiae (strain ATCC 204508 / S288c) OX=559292 GN=RPL33A PE=1 SV=3	0.606	1.204	-0.72	0.27	0.0001102	3.95782	0.061259	1.21283	293.9	484.6	583.6	3.92	7.82	5.04	2	High	High	High	High	High	High	6	1	3
FALSE	High	Master Protein	ADH1	P00330	Alcohol dehydrogenase 1 OS=Saccharomyces cerevisiae (strain ATCC 204508 / S288c) OX=559292 GN=ADH1 PE=1 SV=5	0.619	0.775	-0.69	-0.37	0.000608205	3.21595	0.0329006	1.4828	453.1	731.4	567	1.79	4.53	5.69	6	High	High	High	High	High	High	0	1	6
FALSE	High	Master Protein	RNR1	P21524	Ribonucleoside-diphosphate reductase large chain 1 OS=Saccharomyces cerevisiae (strain ATCC 204508 / S288c) OX=559292 GN=RNR1 PE=1 SV=2	0.619	0.972	-0.69	-0.04	0.0087537	2.05781	0.999962	1.66584e-05	181	292.5	284.3	4.89	0.31	5.03	3	High	High	High	High	High	High	0	1	3
FALSE	High	Master Protein	SER2	P42941	Phosphoserine phosphatase OS=Saccharomyces cerevisiae (strain ATCC 204508 / S288c) OX=559292 GN=SER2 PE=1 SV=1	0.619	0.938	-0.69	-0.09	0.221658	0.654316	0.999894	4.59375e-05	23	37.1	34.8	11.71	11.68	3.06	4	High	High	High	High	High	High	1	1	4
FALSE	High	Master Protein	RPG1	P38249	Eukaryotic translation initiation factor 3 subunit A OS=Saccharomyces cerevisiae (strain ATCC 204508 / S288c) OX=559292 GN=RPG1 PE=1 SV=1	0.625	0.738	-0.68	-0.44	0.26411	0.578216	0.684742	0.164473	39.2	62.7	46.3	4.57	6.65	16.85	3	High	High	High	High	High	High	3	1	3
FALSE	High	Master Protein	CDC19	P00549	Pyruvate kinase 1 OS=Saccharomyces cerevisiae (strain ATCC 204508 / S288c) OX=559292 GN=CDC19 PE=1 SV=2	0.629	1.016	-0.67	0.02	0.0121698	1.91472	0.999999	2.79659e-07	424.8	675.9	686.8	0.27	2.58	4.13	5	High	High	High	High	High	High	2	1	5
FALSE	High	Master Protein	ENO2	P00925	Enolase 2 OS=Saccharomyces cerevisiae (strain ATCC 204508 / S288c) OX=559292 GN=ENO2 PE=1 SV=2	0.631	0.725	-0.67	-0.46	0.00942746	2.02561	0.0680234	1.16734	283.7	449.9	326.3	8.21	4.38	1.79	4	High	High	High	High	High	High	2	1	4
FALSE	High	Master Protein	CHC1	P22137	Clathrin heavy chain OS=Saccharomyces cerevisiae (strain ATCC 204508 / S288c) OX=559292 GN=CHC1 PE=1 SV=1	0.638	0.875	-0.65	-0.19	0.235849	0.627365	0.986738	0.00579836	29.5	46.3	40.5	0.82	7.49	28.36	3	High	High	High	High	High	High	5	1	3
FALSE	High	Master Protein	OLA1	P38219	Obg-like ATPase 1 OS=Saccharomyces cerevisiae (strain ATCC 204508 / S288c) OX=559292 GN=OLA1 PE=1 SV=1	0.648	1.134	-0.63	0.18	0.00677172	2.1693	0.727036	0.138444	267.2	412.4	467.6	1.68	4.32	14.46	3	High	High	High	High	High	High	1	1	3
FALSE	Low	Master Protein	ILV3	P39522	Dihydroxy-acid dehydratase, mitochondrial OS=Saccharomyces cerevisiae (strain ATCC 204508 / S288c) OX=559292 GN=ILV3 PE=1 SV=2	0.644	0.917	-0.63	-0.13	0.0060479	2.2184	0.93158	0.0307801	123.5	191.8	175.8	5.68	6.65	1.69	1	High	High	High	High	High	High	0	1	1
FALSE	High	Master Protein	GPM1	P00950	Phosphoglycerate mutase 1 OS=Saccharomyces cerevisiae (strain ATCC 204508 / S288c) OX=559292 GN=GPM1 PE=1 SV=3	0.659	0.975	-0.6	-0.04	0.3901	0.408824	1	5.33061e-08	43.8	66.5	64.9	6.21	19.46	17.22	1	High	High	High	High	High	High	0	1	1
FALSE	Low	Master Protein	TOM70	P07213	Mitochondrial import receptor subunit TOM70 OS=Saccharomyces cerevisiae (strain ATCC 204508 / S288c) OX=559292 GN=TOM70 PE=1 SV=2	0.658	0.509	-0.6	-0.98	0.991101	0.00388189	0.902502	0.0445519	290.9	442.2	225	11.32	65.94	12.94	1	High	High	High	High	High	High	0	1	1
FALSE	High	Master Protein	EFT1; EFT2	P32324	Elongation factor 2 OS=Saccharomyces cerevisiae (strain ATCC 204508 / S288c) OX=559292 GN=EFT1 PE=1 SV=1	0.658	1.008	-0.6	0.01	0.0329681	1.48191	1	1.59315e-09	86.4	131.4	132.4	5.3	1.89	4.13	4	High	High	High	High	High	High	4	1	4
FALSE	High	Master Protein	BSP1	Q06604	Protein BSP1 OS=Saccharomyces cerevisiae (strain ATCC 204508 / S288c) OX=559292 GN=BSP1 PE=1 SV=1	0.666	1.354	-0.59	0.44	0.000464228	3.33327	0.00352726	2.45256	363.2	545.7	738.7	4.38	2.1	1	6	High	High	High	High	High	High	0	1	6
FALSE	Low	Master Protein		P25565	Putative uncharacterized protein YCL002C OS=Saccharomyces cerevisiae (strain ATCC 204508 / S288c) OX=559292 GN=YCL002C PE=4 SV=4	0.671	0.512	-0.58	-0.97	0.393707	0.404827	0.0578411	1.23776	21.6	32.2	16.5	4.92	12.01	4.97	1	High	High	High	High	High	High	0	1	1
FALSE	High	Master Protein	SKP2	P42843	F-box protein SKP2 OS=Saccharomyces cerevisiae (strain ATCC 204508 / S288c) OX=559292 GN=SKP2 PE=1 SV=1	0.675	0.661	-0.57	-0.6	0.337793	0.471349	0.288351	0.540078	98.2	145.4	96	6.21	36.46	20.47	2	High	High	High	High	High	High	0	1	2
FALSE	High	Master Protein	ENT2	Q05785	Epsin-2 OS=Saccharomyces cerevisiae (strain ATCC 204508 / S288c) OX=559292 GN=ENT2 PE=1 SV=1	0.675	1.543	-0.57	0.63	0.128816	0.890031	0.0840664	1.07538	220.7	326.9	504.4	6.78	9.67	0.35	5	High	High	High	High	High	High	1	1	5
FALSE	High	Master Protein	SCP160	P06105	Protein SCP160 OS=Saccharomyces cerevisiae (strain ATCC 204508 / S288c) OX=559292 GN=SCP160 PE=1 SV=3	0.678	1.403	-0.56	0.49	0.00160242	2.79522	0.00398296	2.39979	2896.7	4273	5997.1	2.01	0.35	5.64	30	High	High	High	High	High	High	0	1	32
FALSE	High	Master Protein	DBP3	P20447	ATP-dependent RNA helicase DBP3 OS=Saccharomyces cerevisiae (strain ATCC 204508 / S288c) OX=559292 GN=DBP3 PE=1 SV=2	0.685	1.035	-0.55	0.05	0.367385	0.434879	0.999998	1.0735e-06	30	43.8	45.4	17.49	22.55	6.85	5	High	High	High	High	High	High	0	1	5
FALSE	High	Master Protein	SRO9	P25567	RNA-binding protein SRO9 OS=Saccharomyces cerevisiae (strain ATCC 204508 / S288c) OX=559292 GN=SRO9 PE=1 SV=2	0.69	0.914	-0.54	-0.13	0.0204196	1.68995	0.929751	0.0316332	55.7	80.7	73.7	3.88	8.44	12.28	1	High	High	High	High	High	High	0	1	2
FALSE	Medium	Master Protein	NOC2	P39744	Nucleolar complex protein 2 OS=Saccharomyces cerevisiae (strain ATCC 204508 / S288c) OX=559292 GN=NOC2 PE=1 SV=2	0.688	0.816	-0.54	-0.29	0.0683239	1.16543	0.523215	0.28132	51.6	75	61.2	23.28	2.26	5.79	1	High	High	High	High	High	High	0	1	1
FALSE	High	Master Protein	RPA43	P46669	DNA-directed RNA polymerase I subunit RPA43 OS=Saccharomyces cerevisiae (strain ATCC 204508 / S288c) OX=559292 GN=RPA43 PE=1 SV=2	0.686	0.811	-0.54	-0.3	0.000774229	3.11113	0.0315353	1.5012	4558.9	6647.6	5393.1	9.6	3.3	0.63	15	High	High	High	High	High	High	2	1	20
FALSE	High	Master Protein	URA7	P28274	CTP synthase 1 OS=Saccharomyces cerevisiae (strain ATCC 204508 / S288c) OX=559292 GN=URA7 PE=1 SV=2	0.694	0.88	-0.53	-0.18	0.273662	0.562786	0.97559	0.0107326	56.3	81.1	71.4	2.57	9.49	1.89	1	High	High	High	High	High	High	1	1	1
FALSE	High	Master Protein	ARB1	P40024	ABC transporter ATP-binding protein ARB1 OS=Saccharomyces cerevisiae (strain ATCC 204508 / S288c) OX=559292 GN=ARB1 PE=1 SV=1	0.692	0.84	-0.53	-0.25	0.285103	0.544998	0.903831	0.0439129	82.5	119.2	100.1	6.81	7.53	10.32	3	High	High	High	High	High	High	0	1	3
FALSE	High	Master Protein	RPA34	P47006	DNA-directed RNA polymerase I subunit RPA34 OS=Saccharomyces cerevisiae (strain ATCC 204508 / S288c) OX=559292 GN=RPA34 PE=1 SV=1	0.693	0.688	-0.53	-0.54	0.04772	1.3213	0.0434623	1.36189	878	1267.6	872	11.51	7.53	5.65	8	High	High	High	High	High	High	0	1	8
FALSE	High	Master Protein	NSP1	P14907	Nucleoporin NSP1 OS=Saccharomyces cerevisiae (strain ATCC 204508 / S288c) OX=559292 GN=NSP1 PE=1 SV=1	0.699	1.558	-0.52	0.64	0.0256408	1.59107	0.00727102	2.1384	862.1	1232.8	1920.5	3.11	7.67	6.11	10	High	High	High	High	High	High	6	1	10
FALSE	Medium	Master Protein	UBP15	P50101	Ubiquitin carboxyl-terminal hydrolase 15 OS=Saccharomyces cerevisiae (strain ATCC 204508 / S288c) OX=559292 GN=UBP15 PE=1 SV=1	0.702	0.801	-0.51	-0.32	0.83441	0.0786207	0.980341	0.00862294	21.9	31.2	25	14.43	3.98	27.12	1	High	High	High	High	High	High	2	1	1
FALSE	High	Master Protein	LEU1	P07264	3-isopropylmalate dehydratase OS=Saccharomyces cerevisiae (strain ATCC 204508 / S288c) OX=559292 GN=LEU1 PE=1 SV=3	0.707	0.975	-0.5	-0.04	0.0304771	1.51603	0.999967	1.42778e-05	1701.8	2405.8	2346.5	3.81	0.41	0.58	15	High	High	High	High	High	High	0	1	15
FALSE	Low	Master Protein	UME6	P39001	Transcriptional regulatory protein UME6 OS=Saccharomyces cerevisiae (strain ATCC 204508 / S288c) OX=559292 GN=UME6 PE=1 SV=2	0.714	0.591	-0.49	-0.76	0.645197	0.190307	0.223723	0.65029	47.6	66.8	39.5	11.88	18.91	25.15	1	High	High	High	High	High	High	0	1	1
FALSE	High	Master Protein	RTS1	P38903	Serine/threonine-protein phosphatase 2A 56 kDa regulatory subunit delta isoform OS=Saccharomyces cerevisiae (strain ATCC 204508 / S288c) OX=559292 GN=RTS1 PE=1 SV=2	0.718	1.048	-0.48	0.07	0.579245	0.237137	0.999989	4.95029e-06	43.9	61.2	64.1	9.29	5.88	20.75	2	High	High	High	High	High	High	0	1	2
FALSE	High	Master Protein	BFR1	P38934	Nuclear segregation protein BFR1 OS=Saccharomyces cerevisiae (strain ATCC 204508 / S288c) OX=559292 GN=BFR1 PE=1 SV=1	0.716	0.934	-0.48	-0.1	0.430948	0.365575	0.999646	0.000153657	66.7	93.1	87	16.44	5.86	2.7	2	High	High	High	High	High	High	0	1	2
FALSE	High	Master Protein	SUB2	Q07478	ATP-dependent RNA helicase SUB2 OS=Saccharomyces cerevisiae (strain ATCC 204508 / S288c) OX=559292 GN=SUB2 PE=1 SV=1	0.718	1.005	-0.48	0.01	0.224158	0.649446	1	7.23578e-12	559.5	778.7	782.3	10.52	14.81	1.98	7	High	High	High	High	High	High	0	1	7
FALSE	High	Master Protein	MAK21	Q12176	Ribosome biogenesis protein MAK21 OS=Saccharomyces cerevisiae (strain ATCC 204508 / S288c) OX=559292 GN=MAK21 PE=1 SV=1	0.719	0.747	-0.48	-0.42	0.23323	0.632216	0.341159	0.467043	47.3	65.8	49.2	6.63	6.09	6.41	1	High	High	High	High	High	High	0	1	1
FALSE	High	Master Protein	YEF3	P16521	Elongation factor 3A OS=Saccharomyces cerevisiae (strain ATCC 204508 / S288c) OX=559292 GN=YEF3 PE=1 SV=4	0.723	1.09	-0.47	0.12	0.0474768	1.32352	0.947861	0.0232555	1595.4	2206.9	2406.3	2.15	6.26	10.14	15	High	High	High	High	High	High	0	1	16
FALSE	High	Master Protein	FUN12	P39730	Eukaryotic translation initiation factor 5B OS=Saccharomyces cerevisiae (strain ATCC 204508 / S288c) OX=559292 GN=FUN12 PE=1 SV=2	0.722	0.966	-0.47	-0.05	0.0785098	1.10508	0.999884	5.04532e-05	773.6	1071.8	1035.7	9.07	8.57	1.5	7	High	High	High	High	High	High	1	1	7
FALSE	High	Master Protein	CSI1	Q04368	Cop9 signalosome-interactor 1 OS=Saccharomyces cerevisiae (strain ATCC 204508 / S288c) OX=559292 GN=CSI1 PE=1 SV=1	0.735	0.904	-0.45	-0.15	0.160359	0.794907	0.961683	0.0169679	353.7	481.5	435.1	0.13	8.51	2.33	4	High	High	High	High	High	High	0	1	4
FALSE	High	Master Protein	RPS6B	P0CX38	40S ribosomal protein S6-B OS=Saccharomyces cerevisiae (strain ATCC 204508 / S288c) OX=559292 GN=RPS6B PE=1 SV=1	0.744	0.753	-0.43	-0.41	0.345139	0.462006	0.385554	0.413915	686.1	922.5	694.5	4.22	16.09	7.35	3	High	High	High	High	High	High	10	1	3
FALSE	High	Master Protein	RPS2	P25443	40S ribosomal protein S2 OS=Saccharomyces cerevisiae (strain ATCC 204508 / S288c) OX=559292 GN=RPS2 PE=1 SV=3	0.74	0.849	-0.43	-0.24	0.299752	0.523239	0.844596	0.0733508	579	782.7	664.3	17.58	3.06	2.09	4	High	High	High	High	High	High	9	1	4
FALSE	High	Master Protein	FAA1	P30624	Long-chain-fatty-acid--CoA ligase 1 OS=Saccharomyces cerevisiae (strain ATCC 204508 / S288c) OX=559292 GN=FAA1 PE=1 SV=1	0.752	0.726	-0.41	-0.46	0.839141	0.0761653	0.758694	0.119933	32.5	43.1	31.3	3.81	31.16	10.72	1	High	High	High	High	High	High	2	1	1
FALSE	High	Master Protein	RPA190	P10964	DNA-directed RNA polymerase I subunit RPA190 OS=Saccharomyces cerevisiae (strain ATCC 204508 / S288c) OX=559292 GN=RPA190 PE=1 SV=2	0.757	0.825	-0.4	-0.28	0.00545946	2.26285	0.0450048	1.34674	711	938.7	774.2	1.45	0.38	2.12	18	High	High	High	High	High	High	3	1	18
FALSE	High	Master Protein	NEW1	Q08972	[NU+] prion formation protein 1 OS=Saccharomyces cerevisiae (strain ATCC 204508 / S288c) OX=559292 GN=NEW1 PE=1 SV=1	0.756	1.105	-0.4	0.14	0.132394	0.878132	0.930325	0.0313651	847	1121	1238.4	1.68	5.11	6.12	15	High	High	High	High	High	High	0	1	15
FALSE	High	Master Protein	SYH1	Q02875	SMY2 homolog 2 OS=Saccharomyces cerevisiae (strain ATCC 204508 / S288c) OX=559292 GN=SYH1 PE=1 SV=1	0.761	1.323	-0.39	0.4	0.0961922	1.01686	0.0853444	1.06882	161.5	212.1	280.6	9.24	5.28	2.12	4	High	High	High	High	High	High	0	1	4
FALSE	High	Master Protein	RPS9B	P05755	40S ribosomal protein S9-B OS=Saccharomyces cerevisiae (strain ATCC 204508 / S288c) OX=559292 GN=RPS9B PE=1 SV=4	0.771	0.712	-0.38	-0.49	0.309801	0.508918	0.120147	0.920289	1282.9	1664.8	1184.7	7.67	9.64	1.17	9	High	High	High	High	High	High	9	1	10
FALSE	High	Master Protein	NOP1	P15646	rRNA 2'-O-methyltransferase fibrillarin OS=Saccharomyces cerevisiae (strain ATCC 204508 / S288c) OX=559292 GN=NOP1 PE=1 SV=1	0.766	0.741	-0.38	-0.43	0.297384	0.526683	0.202957	0.692597	787.3	1027.5	761.7	1.38	2.31	3.17	4	High	High	High	High	High	High	1	1	5
FALSE	High	Master Protein	CRM1	P30822	Exportin-1 OS=Saccharomyces cerevisiae (strain ATCC 204508 / S288c) OX=559292 GN=CRM1 PE=1 SV=1	0.768	1.454	-0.38	0.54	0.89894	0.0462694	0.661448	0.179504	19.9	25.9	37.6	11.66	45.72	13.75	2	High	High	High	High	High	High	1	1	2
FALSE	High	Master Protein	CBF5	P33322	H/ACA ribonucleoprotein complex subunit CBF5 OS=Saccharomyces cerevisiae (strain ATCC 204508 / S288c) OX=559292 GN=CBF5 PE=1 SV=1	0.77	0.867	-0.38	-0.21	0.138583	0.858289	0.679164	0.168025	112.8	146.5	127	7.38	8	3.58	2	High	High	High	High	High	High	1	1	2
FALSE	High	Master Protein	NOP15	P53927	Ribosome biogenesis protein 15 OS=Saccharomyces cerevisiae (strain ATCC 204508 / S288c) OX=559292 GN=NOP15 PE=1 SV=1	0.768	0.818	-0.38	-0.29	0.0971188	1.0127	0.272494	0.564644	331.3	431.2	352.9	0.65	1.19	5.15	1	High	High	High	High	High	High	0	1	1
FALSE	High	Master Protein	NUP159	P40477	Nucleoporin NUP159 OS=Saccharomyces cerevisiae (strain ATCC 204508 / S288c) OX=559292 GN=NUP159 PE=1 SV=1	0.773	0.859	-0.37	-0.22	0.634971	0.197246	0.948728	0.0228581	23.6	30.6	26.3	7.62	11.68	19.04	1	High	High	High	High	High	High	0	1	1
FALSE	High	Master Protein	ASN1	P49089	Asparagine synthetase [glutamine-hydrolyzing] 1 OS=Saccharomyces cerevisiae (strain ATCC 204508 / S288c) OX=559292 GN=ASN1 PE=1 SV=2	0.773	0.932	-0.37	-0.1	0.688879	0.161857	0.999541	0.000199453	189.8	245.6	228.8	10.82	3.68	1.11	2	High	High	High	High	High	High	1	1	2
FALSE	High	Master Protein	SUP35	P05453	Eukaryotic peptide chain release factor GTP-binding subunit OS=Saccharomyces cerevisiae (strain ATCC 204508 / S288c) OX=559292 GN=SUP35 PE=1 SV=1	0.778	1.871	-0.36	0.9	0.0136446	1.86504	2.37512e-05	4.62431	1539.7	1978.5	3702.1	0.48	3.81	0.55	16	High	High	High	High	High	High	3	1	20
FALSE	High	Master Protein	SLA1	P32790	Actin cytoskeleton-regulatory complex protein SLA1 OS=Saccharomyces cerevisiae (strain ATCC 204508 / S288c) OX=559292 GN=SLA1 PE=1 SV=1	0.781	1.182	-0.36	0.24	0.60223	0.220237	0.892014	0.0496284	14.9	19.1	22.6	12.32	2.93	2.11	1	High	High	High	High	High	High	0	1	1
FALSE	High	Master Protein	YPR1	Q12458	Putative reductase 1 OS=Saccharomyces cerevisiae (strain ATCC 204508 / S288c) OX=559292 GN=YPR1 PE=1 SV=1	0.779	0.987	-0.36	-0.02	0.453352	0.343565	1	1.2931e-08	404.8	519.9	513.1	0.77	2.26	6.88	2	High	High	High	High	High	High	0	1	2
FALSE	High	Master Protein	FAS1	P07149	Fatty acid synthase subunit beta OS=Saccharomyces cerevisiae (strain ATCC 204508 / S288c) OX=559292 GN=FAS1 PE=1 SV=2	0.786	0.853	-0.35	-0.23	0.209511	0.678793	0.600014	0.221839	222.1	282.4	241	1.19	7.01	2.74	6	High	High	High	High	High	High	0	1	6
FALSE	High	Master Protein	RRP15	Q06511	Ribosomal RNA-processing protein 15 OS=Saccharomyces cerevisiae (strain ATCC 204508 / S288c) OX=559292 GN=RRP15 PE=1 SV=1	0.785	1.031	-0.35	0.04	0.970917	0.012818	1	1.68192e-08	16.1	20.5	21.1	23.09	6.05	19.73	1	High	High	High	High	High	High	0	1	1
FALSE	High	Master Protein	TSA1	P34760	Peroxiredoxin TSA1 OS=Saccharomyces cerevisiae (strain ATCC 204508 / S288c) OX=559292 GN=TSA1 PE=1 SV=3	0.789	0.701	-0.34	-0.51	0.586586	0.231668	0.209245	0.679345	54.8	69.4	48.7	7.15	14.92	7.01	1	High	High	High	High	High	High	2	1	1
FALSE	Low	Master Protein	PIB2	P53191	Phosphatidylinositol 3-phosphate-binding protein 2 OS=Saccharomyces cerevisiae (strain ATCC 204508 / S288c) OX=559292 GN=PIB2 PE=1 SV=1	0.793	0.732	-0.34	-0.45	0.648062	0.188384	0.356325	0.448154	41.9	52.8	38.7	7.25	13.37	6.14	1	High	High	High	High	High	High	0	1	1
FALSE	High	Master Protein	RNA1	P11745	Ran GTPase-activating protein 1 OS=Saccharomyces cerevisiae (strain ATCC 204508 / S288c) OX=559292 GN=RNA1 PE=1 SV=2	0.793	1.8	-0.33	0.85	0.669064	0.174532	0.0283532	1.5474	14	17.6	31.7	11	10.68	27.06	2	High	High	High	High	High	High	2	1	2
FALSE	High	Master Protein	SEC31	P38968	Protein transport protein SEC31 OS=Saccharomyces cerevisiae (strain ATCC 204508 / S288c) OX=559292 GN=SEC31 PE=1 SV=3	0.798	0.685	-0.33	-0.54	0.888922	0.0511365	0.474274	0.323971	127.7	160.1	109.7	5.93	14.92	11.51	3	High	High	High	High	High	High	1	1	3
FALSE	Medium	Master Protein	AAD16	Q02895	Putative aryl-alcohol dehydrogenase AAD16 OS=Saccharomyces cerevisiae (strain ATCC 204508 / S288c) OX=559292 GN=AAD16 PE=1 SV=1	0.794	1.109	-0.33	0.15	0.354935	0.449851	0.946594	0.0238363	246.3	310.2	344	4.02	4.94	9.14	1	High	High	High	High	High	High	0	1	1
FALSE	High	Master Protein	SPB1	P25582	27S pre-rRNA (guanosine(2922)-2'-O)-methyltransferase OS=Saccharomyces cerevisiae (strain ATCC 204508 / S288c) OX=559292 GN=SPB1 PE=1 SV=2	0.8	0.761	-0.32	-0.39	0.593933	0.226262	0.39246	0.406204	493.8	617.7	470	9.99	8.03	2.72	5	High	High	High	High	High	High	0	1	5
FALSE	High	Master Protein	PUF3	Q07807	mRNA-binding protein PUF3 OS=Saccharomyces cerevisiae (strain ATCC 204508 / S288c) OX=559292 GN=PUF3 PE=1 SV=1	0.803	0.884	-0.32	-0.18	0.697437	0.156495	0.971217	0.0126837	149.4	186	164.5	1.6	6.09	15.38	7	High	High	High	High	High	High	0	1	7
FALSE	High	Master Protein	MBF1	O14467	Multiprotein-bridging factor 1 OS=Saccharomyces cerevisiae (strain ATCC 204508 / S288c) OX=559292 GN=MBF1 PE=1 SV=2	0.808	0.782	-0.31	-0.36	0.983605	0.00717932	0.965429	0.0152796	86.1	106.6	83.3	33	23.91	3.16	1	High	High	High	High	High	High	0	1	1
FALSE	High	Master Protein	TIF1; TIF2	P10081	ATP-dependent RNA helicase eIF4A OS=Saccharomyces cerevisiae (strain ATCC 204508 / S288c) OX=559292 GN=TIF1 PE=1 SV=3	0.806	0.918	-0.31	-0.12	0.720555	0.142333	0.996325	0.0015991	820.2	1018.1	934.2	5.95	3.1	2.52	7	High	High	High	High	High	High	3	1	7
FALSE	High	Master Protein	PAB1	P04147	Polyadenylate-binding protein, cytoplasmic and nuclear OS=Saccharomyces cerevisiae (strain ATCC 204508 / S288c) OX=559292 GN=PAB1 PE=1 SV=4	0.811	1.187	-0.3	0.25	0.0194545	1.71098	0.0566426	1.24686	808.2	996.4	1182.4	1.91	1.71	6.37	19	High	High	High	High	High	High	3	1	20
FALSE	Low	Master Protein	RNQ1	P25367	[PIN+] prion protein RNQ1 OS=Saccharomyces cerevisiae (strain ATCC 204508 / S288c) OX=559292 GN=RNQ1 PE=1 SV=2	0.814	1.637	-0.3	0.71	0.964372	0.0157552	0.363127	0.439942	29.1	35.7	58.5	31.19	32.33	4.87	1	High	High	High	High	High	High	0	1	1
FALSE	High	Master Protein		P53235	Eukaryotic translation initiation factor 2A OS=Saccharomyces cerevisiae (strain ATCC 204508 / S288c) OX=559292 GN=YGR054W PE=1 SV=1	0.81	0.96	-0.3	-0.06	0.691432	0.160251	0.999953	2.04288e-05	249.5	308.1	295.7	12.79	4.88	8.6	2	High	High	High	High	High	High	0	1	2
FALSE	High	Master Protein	RPS18A	P0CX55	40S ribosomal protein S18-A OS=Saccharomyces cerevisiae (strain ATCC 204508 / S288c) OX=559292 GN=RPS18A PE=1 SV=1	0.82	0.921	-0.29	-0.12	0.97687	0.0101633	0.999895	4.56929e-05	194.9	237.8	219	4.27	19.5	1.03	2	High	High	High	High	High	High	8	1	2
FALSE	High	Master Protein	BRO1	P48582	Vacuolar-sorting protein BRO1 OS=Saccharomyces cerevisiae (strain ATCC 204508 / S288c) OX=559292 GN=BRO1 PE=1 SV=2	0.817	1.151	-0.29	0.2	0.0359304	1.44454	0.186756	0.728725	729.2	893.1	1027.7	1.93	4.47	3.69	14	High	High	High	High	High	High	0	1	14
FALSE	High	Master Protein	VMA10	P48836	V-type proton ATPase subunit G OS=Saccharomyces cerevisiae (strain ATCC 204508 / S288c) OX=559292 GN=VMA10 PE=1 SV=1	0.815	0.881	-0.29	-0.18	0.378357	0.422098	0.817651	0.0874319	110.6	135.7	119.6	8.74	3.6	8.86	1	High	High	High	High	High	High	4	1	1
FALSE	High	Master Protein	IWR1	Q07532	RNA polymerase II nuclear localization protein IWR1 OS=Saccharomyces cerevisiae (strain ATCC 204508 / S288c) OX=559292 GN=IWR1 PE=1 SV=2	0.816	0.893	-0.29	-0.16	0.997684	0.00100689	0.999947	2.29509e-05	40.1	49.1	43.8	14.93	19.19	7.64	2	High	High	High	High	High	High	0	1	2
FALSE	High	Master Protein	TIF3	P34167	Eukaryotic translation initiation factor 4B OS=Saccharomyces cerevisiae (strain ATCC 204508 / S288c) OX=559292 GN=TIF3 PE=1 SV=1	0.826	1.537	-0.28	0.62	0.00623357	2.20526	2.00347e-05	4.69822	1552.4	1879.6	2888.8	4.55	2.65	1.38	11	High	High	High	High	High	High	0	1	11
FALSE	Medium	Master Protein	SRP1	Q02821	Importin subunit alpha OS=Saccharomyces cerevisiae (strain ATCC 204508 / S288c) OX=559292 GN=SRP1 PE=1 SV=1	0.826	1.094	-0.28	0.13	0.913762	0.039167	0.998592	0.000611953	39.4	47.7	52.1	0.45	7.04	8.27	1	High	High	High	High	High	High	0	1	1
FALSE	High	Master Protein	PMA1	P05030	Plasma membrane ATPase 1 OS=Saccharomyces cerevisiae (strain ATCC 204508 / S288c) OX=559292 GN=PMA1 PE=1 SV=2	0.828	0.776	-0.27	-0.37	0.274181	0.561963	0.0881477	1.05479	280	337.9	262.3	4.52	14.41	0.45	7	High	High	High	High	High	High	0	1	7
FALSE	High	Master Protein	GFA1	P14742	Glutamine--fructose-6-phosphate aminotransferase [isomerizing] OS=Saccharomyces cerevisiae (strain ATCC 204508 / S288c) OX=559292 GN=GFA1 PE=1 SV=4	0.837	0.918	-0.26	-0.12	0.767218	0.115081	0.991885	0.00353878	417.8	499	457.9	5.62	5.77	6.5	3	High	High	High	High	High	High	1	1	3
FALSE	High	Master Protein	MIR1	P23641	Mitochondrial phosphate carrier protein OS=Saccharomyces cerevisiae (strain ATCC 204508 / S288c) OX=559292 GN=MIR1 PE=1 SV=1	0.835	0.841	-0.26	-0.25	0.981373	0.008166	0.985097	0.00652118	19.1	22.8	19.2	14.93	34.92	3.2	2	High	High	High	High	High	High	0	1	2
FALSE	High	Master Protein	GCN1	P33892	eIF-2-alpha kinase activator GCN1 OS=Saccharomyces cerevisiae (strain ATCC 204508 / S288c) OX=559292 GN=GCN1 PE=1 SV=1	0.834	1.174	-0.26	0.23	0.352476	0.45287	0.478384	0.320224	1283.8	1540	1808	5.53	2.98	0.74	22	High	High	High	High	High	High	0	1	23
FALSE	High	Master Protein	NOP58	Q12499	Nucleolar protein 58 OS=Saccharomyces cerevisiae (strain ATCC 204508 / S288c) OX=559292 GN=NOP58 PE=1 SV=1	0.836	0.85	-0.26	-0.23	0.207727	0.682508	0.286058	0.543546	3146.3	3763.7	3199.2	3.77	1.7	0.36	14	High	High	High	High	High	High	2	1	15
FALSE	High	Master Protein	RPP0	P05317	60S acidic ribosomal protein P0 OS=Saccharomyces cerevisiae (strain ATCC 204508 / S288c) OX=559292 GN=RPP0 PE=1 SV=2	0.843	0.948	-0.25	-0.08	0.897607	0.0469138	0.999863	5.95643e-05	34.2	40.5	38.4	13.57	7.09	14.56	1	High	High	High	High	High	High	6	1	1
FALSE	High	Master Protein	VPS35	P34110	Vacuolar protein sorting-associated protein 35 OS=Saccharomyces cerevisiae (strain ATCC 204508 / S288c) OX=559292 GN=VPS35 PE=1 SV=2	0.848	0.847	-0.24	-0.24	0.877884	0.0565628	0.874611	0.0581851	230.6	272	230.4	1.95	19.14	6.55	4	High	High	High	High	High	High	1	1	4
FALSE	High	Master Protein	UBP2	Q01476	Ubiquitin carboxyl-terminal hydrolase 2 OS=Saccharomyces cerevisiae (strain ATCC 204508 / S288c) OX=559292 GN=UBP2 PE=1 SV=2	0.846	0.725	-0.24	-0.46	0.416875	0.379994	0.0324195	1.48919	1250.8	1479.1	1072	5.75	1.95	4.9	12	High	High	High	High	High	High	0	1	12
FALSE	High	Master Protein	DDR48	P18899	Stress protein DDR48 OS=Saccharomyces cerevisiae (strain ATCC 204508 / S288c) OX=559292 GN=DDR48 PE=1 SV=4	0.85	0.934	-0.23	-0.1	0.977273	0.00998411	0.999886	4.9491e-05	41.3	48.6	45.4	24.19	3.26	8.24	3	High	High	High	High	High	High	0	1	3
FALSE	High	Master Protein	SUI2	P20459	Eukaryotic translation initiation factor 2 subunit alpha OS=Saccharomyces cerevisiae (strain ATCC 204508 / S288c) OX=559292 GN=SUI2 PE=1 SV=1	0.852	0.765	-0.23	-0.39	0.357201	0.447087	0.0474456	1.3238	126.9	148.9	113.8	9.36	13.12	0.52	2	High	High	High	High	High	High	5	1	2
FALSE	High	Master Protein	PGK1	P00560	Phosphoglycerate kinase OS=Saccharomyces cerevisiae (strain ATCC 204508 / S288c) OX=559292 GN=PGK1 PE=1 SV=2	0.857	0.805	-0.22	-0.31	0.926144	0.0333215	0.735576	0.133373	318.1	371.4	299	2.88	9.28	10.94	3	High	High	High	High	High	High	2	1	4
FALSE	High	Master Protein		Q06251	Uncharacterized protein YLR177W OS=Saccharomyces cerevisiae (strain ATCC 204508 / S288c) OX=559292 GN=YLR177W PE=1 SV=1	0.86	2.092	-0.22	1.07	0.489447	0.310294	0.000113916	3.94341	1574.9	1832.4	3834.2	0.86	0.24	9.43	9	High	High	High	High	High	High	0	1	11
FALSE	High	Master Protein	DRS1	P32892	ATP-dependent RNA helicase DRS1 OS=Saccharomyces cerevisiae (strain ATCC 204508 / S288c) OX=559292 GN=DRS1 PE=1 SV=2	0.864	0.81	-0.21	-0.3	0.944259	0.024909	0.762153	0.117958	154.4	178.7	144.8	10.61	4.2	4.55	2	High	High	High	High	High	High	0	1	2
FALSE	Medium	Master Protein	CSE1	P33307	Importin alpha re-exporter OS=Saccharomyces cerevisiae (strain ATCC 204508 / S288c) OX=559292 GN=CSE1 PE=1 SV=2	0.866	0.739	-0.21	-0.44	0.50035	0.300726	0.0304353	1.51662	254.9	294.2	217.4	3.73	3.15	2.43	1	High	High	High	High	High	High	0	1	1
FALSE	High	Master Protein	EDE1	P34216	EH domain-containing and endocytosis protein 1 OS=Saccharomyces cerevisiae (strain ATCC 204508 / S288c) OX=559292 GN=EDE1 PE=1 SV=2	0.865	0.678	-0.21	-0.56	0.838608	0.0764411	0.0678519	1.16844	448.5	518.7	351.8	3.77	7.51	9.84	3	High	High	High	High	High	High	1	1	3
FALSE	High	Master Protein	RPS14B	P39516	40S ribosomal protein S14-B OS=Saccharomyces cerevisiae (strain ATCC 204508 / S288c) OX=559292 GN=RPS14B PE=1 SV=2	0.867	0.755	-0.21	-0.41	0.960659	0.0174305	0.545933	0.262861	326.5	376.7	284.5	18.74	0.52	29	2	High	High	High	High	High	High	0	1	2
FALSE	High	Master Protein	RPL8A	P17076	60S ribosomal protein L8-A OS=Saccharomyces cerevisiae (strain ATCC 204508 / S288c) OX=559292 GN=RPL8A PE=1 SV=4	0.869	0.881	-0.2	-0.18	0.974033	0.0114261	0.985308	0.00642815	143.4	165.1	145.5	1.67	8.29	6.06	1	High	High	High	High	High	High	6	1	6
FALSE	High	Master Protein	NSR1	P27476	Nuclear localization sequence-binding protein OS=Saccharomyces cerevisiae (strain ATCC 204508 / S288c) OX=559292 GN=NSR1 PE=1 SV=1	0.873	0.845	-0.2	-0.24	0.787575	0.103708	0.596649	0.224281	847.1	969.8	819.3	0.18	10.97	5.39	8	High	High	High	High	High	High	0	1	9
FALSE	High	Master Protein	RPL7A	P05737	60S ribosomal protein L7-A OS=Saccharomyces cerevisiae (strain ATCC 204508 / S288c) OX=559292 GN=RPL7A PE=1 SV=3	0.877	0.88	-0.19	-0.18	0.91661	0.0378156	0.925595	0.033579	208	237.3	208.7	13.58	1.38	0.89	2	High	High	High	High	High	High	6	1	2
FALSE	High	Master Protein	DED1	P06634	ATP-dependent RNA helicase DED1 OS=Saccharomyces cerevisiae (strain ATCC 204508 / S288c) OX=559292 GN=DED1 PE=1 SV=2	0.878	1.154	-0.19	0.21	0.538848	0.268533	0.439233	0.357305	242	275.6	318.1	6.73	8.2	2.19	3	High	High	High	High	High	High	1	1	3
FALSE	High	Master Protein	RPL24B	P24000	60S ribosomal protein L24-B OS=Saccharomyces cerevisiae (strain ATCC 204508 / S288c) OX=559292 GN=RPL24B PE=1 SV=1	0.879	0.829	-0.19	-0.27	0.812742	0.0900472	0.472565	0.325538	1262.2	1435.3	1189.5	8.08	8.72	10.95	2	High	High	High	High	High	High	0	1	5
FALSE	High	Master Protein	CDC36	P06100	General negative regulator of transcription subunit 2 OS=Saccharomyces cerevisiae (strain ATCC 204508 / S288c) OX=559292 GN=CDC36 PE=1 SV=1	0.881	0.847	-0.18	-0.24	0.983142	0.00738393	0.93444	0.0294484	185.7	210.8	178.5	3.02	11.11	13.19	1	High	High	High	High	High	High	0	1	1
FALSE	High	Master Protein	URA2	P07259	Protein URA2 OS=Saccharomyces cerevisiae (strain ATCC 204508 / S288c) OX=559292 GN=URA2 PE=1 SV=5	0.882	0.934	-0.18	-0.1	0.597422	0.223719	0.956703	0.0192229	785.1	889.8	830.9	3.61	3.71	7.11	11	High	High	High	High	High	High	1	1	11
FALSE	High	Master Protein	FBA1	P14540	Fructose-bisphosphate aldolase OS=Saccharomyces cerevisiae (strain ATCC 204508 / S288c) OX=559292 GN=FBA1 PE=1 SV=3	0.882	1.078	-0.18	0.11	0.994865	0.00223576	0.999801	8.62295e-05	69.4	78.7	84.8	20.71	3.5	4.74	1	High	High	High	High	High	High	0	1	1
FALSE	High	Master Protein	BMS1	Q08965	Ribosome biogenesis protein BMS1 OS=Saccharomyces cerevisiae (strain ATCC 204508 / S288c) OX=559292 GN=BMS1 PE=1 SV=1	0.88	0.745	-0.18	-0.42	0.985007	0.00656057	0.576739	0.23902	87.7	99.7	74.3	12.89	5.91	3.06	1	High	High	High	High	High	High	1	1	1
FALSE	High	Master Protein	OLE1	P21147	Acyl-CoA desaturase 1 OS=Saccharomyces cerevisiae (strain ATCC 204508 / S288c) OX=559292 GN=OLE1 PE=1 SV=2	0.889	0.853	-0.17	-0.23	0.997394	0.00113312	0.984809	0.00664819	42.4	47.7	40.7	23.6	3.82	7.45	1	High	High	High	High	High	High	0	1	1
FALSE	High	Master Protein	ARO4	P32449	Phospho-2-dehydro-3-deoxyheptonate aldolase, tyrosine-inhibited OS=Saccharomyces cerevisiae (strain ATCC 204508 / S288c) OX=559292 GN=ARO4 PE=1 SV=2	0.891	0.831	-0.17	-0.27	0.581138	0.235721	0.161064	0.793002	195.6	219.7	182.6	5.05	0.05	2.76	3	High	High	High	High	High	High	0	1	3
FALSE	High	Master Protein	PET9	P18239	ADP,ATP carrier protein 2 OS=Saccharomyces cerevisiae (strain ATCC 204508 / S288c) OX=559292 GN=PET9 PE=1 SV=2	0.894	1.056	-0.16	0.08	0.99655	0.00150073	0.999966	1.47862e-05	21.8	24.4	25.8	20.12	22.26	2.04	1	High	High	High	High	High	High	0	1	1
FALSE	High	Master Protein	ACS2	P52910	Acetyl-coenzyme A synthetase 2 OS=Saccharomyces cerevisiae (strain ATCC 204508 / S288c) OX=559292 GN=ACS2 PE=1 SV=1	0.893	0.72	-0.16	-0.47	0.999595	0.00017581	0.866707	0.0621279	19.6	22	15.8	4.7	8.62	3.35	3	High	High	High	High	High	High	2	1	3
FALSE	High	Master Protein	ESF1	Q06344	Pre-rRNA-processing protein ESF1 OS=Saccharomyces cerevisiae (strain ATCC 204508 / S288c) OX=559292 GN=ESF1 PE=1 SV=1	0.894	0.762	-0.16	-0.39	0.994164	0.00254178	0.680335	0.167277	80.2	89.7	68.4	0.4	14.6	10.81	1	High	High	High	High	High	High	0	1	1
FALSE	High	Master Protein	SUP45	P12385	Eukaryotic peptide chain release factor subunit 1 OS=Saccharomyces cerevisiae (strain ATCC 204508 / S288c) OX=559292 GN=SUP45 PE=1 SV=2	0.899	0.899	-0.15	-0.15	0.965716	0.0151505	0.965024	0.0154617	391.2	435.1	391	4.14	4.43	3.58	5	High	High	High	High	High	High	3	1	5
FALSE	High	Master Protein	XRN1	P22147	5'-3' exoribonuclease 1 OS=Saccharomyces cerevisiae (strain ATCC 204508 / S288c) OX=559292 GN=XRN1 PE=1 SV=1	0.899	1.201	-0.15	0.26	0.998794	0.000524121	0.97329	0.0117577	114.3	127.3	152.8	11.15	5.49	12.79	2	High	High	High	High	High	High	0	1	2
FALSE	High	Master Protein	RPL8B	P29453	60S ribosomal protein L8-B OS=Saccharomyces cerevisiae (strain ATCC 204508 / S288c) OX=559292 GN=RPL8B PE=1 SV=3	0.898	0.828	-0.15	-0.27	0.97349	0.0116686	0.722775	0.140997	731.1	814	673.8	9.52	2.52	0.38	1	High	High	High	High	High	High	6	1	6
FALSE	High	Master Protein	PAN2	P53010	PAN2-PAN3 deadenylation complex catalytic subunit PAN2 OS=Saccharomyces cerevisiae (strain ATCC 204508 / S288c) OX=559292 GN=PAN2 PE=1 SV=1	0.904	0.75	-0.15	-0.41	0.292174	0.534359	0.00127674	2.8939	2959.4	3274.4	2456.9	2.28	1.78	0.27	33	High	High	High	High	High	High	0	1	34
FALSE	High	Master Protein	NOT5	Q12514	General negative regulator of transcription subunit 5 OS=Saccharomyces cerevisiae (strain ATCC 204508 / S288c) OX=559292 GN=NOT5 PE=1 SV=1	0.899	5.178	-0.15	2.37	0.814585	0.0890637	1.77478e-07	6.75086	1179.3	1311.2	6788.9	2.03	7.98	9.82	17	High	High	High	High	High	High	0	1	19
FALSE	High	Master Protein	FAB1	P34756	1-phosphatidylinositol 3-phosphate 5-kinase FAB1 OS=Saccharomyces cerevisiae (strain ATCC 204508 / S288c) OX=559292 GN=FAB1 PE=1 SV=3	0.909	0.901	-0.14	-0.15	0.999883	5.08252e-05	0.999787	9.25875e-05	36.1	39.7	35.7	4.49	10.43	12.17	1	High	High	High	High	High	High	0	1	1
FALSE	High	Master Protein	KAP123	P40069	Importin subunit beta-4 OS=Saccharomyces cerevisiae (strain ATCC 204508 / S288c) OX=559292 GN=KAP123 PE=1 SV=1	0.91	1.138	-0.14	0.19	0.98599	0.00612753	0.931954	0.0306053	183	201.1	228.8	16.74	11.06	9.49	5	High	High	High	High	High	High	0	1	5
FALSE	High	Master Protein	TIF4631	P39935	Eukaryotic initiation factor 4F subunit p150 OS=Saccharomyces cerevisiae (strain ATCC 204508 / S288c) OX=559292 GN=TIF4631 PE=1 SV=2	0.912	1.047	-0.13	0.07	0.932571	0.0303179	0.998472	0.000664129	361.6	396.4	415	5.53	4.2	1.75	6	High	High	High	High	High	High	6	1	7
FALSE	Medium	Master Protein	TOP2	P06786	DNA topoisomerase 2 OS=Saccharomyces cerevisiae (strain ATCC 204508 / S288c) OX=559292 GN=TOP2 PE=1 SV=2	0.923	0.959	-0.12	-0.06	0.998891	0.000481967	0.999985	6.55274e-06	55.7	60.3	57.8	16.57	11.11	13.54	1	High	High	High	High	High	High	1	1	1
FALSE	High	Master Protein	SRV2	P17555	Adenylyl cyclase-associated protein OS=Saccharomyces cerevisiae (strain ATCC 204508 / S288c) OX=559292 GN=SRV2 PE=1 SV=1	0.923	0.906	-0.12	-0.14	0.999966	1.46839e-05	0.999871	5.62025e-05	69.5	75.3	68.2	19.35	20.29	0.78	1	High	High	High	High	High	High	1	1	1
FALSE	High	Master Protein	RPS1A	P33442	40S ribosomal protein S1-A OS=Saccharomyces cerevisiae (strain ATCC 204508 / S288c) OX=559292 GN=RPS1A PE=1 SV=2	0.92	0.905	-0.12	-0.14	0.996702	0.00143447	0.990393	0.00419241	549.5	597	540.4	10.05	1.39	10.69	5	High	High	High	High	High	High	0	1	6
FALSE	High	Master Protein	VPS13	Q07878	Vacuolar protein sorting-associated protein 13 OS=Saccharomyces cerevisiae (strain ATCC 204508 / S288c) OX=559292 GN=VPS13 PE=1 SV=1	0.919	1.563	-0.12	0.64	0.972492	0.0121137	0.0145826	1.83616	534.9	581.9	909.8	9.82	2.88	4	10	High	High	High	High	High	High	0	1	10
FALSE	High	Master Protein	RPS4A	P0CX35	40S ribosomal protein S4-A OS=Saccharomyces cerevisiae (strain ATCC 204508 / S288c) OX=559292 GN=RPS4A PE=1 SV=1	0.925	1.073	-0.11	0.1	0.997888	0.000918216	0.998818	0.000513596	241.7	261.3	280.5	7.27	13.89	0.91	6	High	High	High	High	High	High	8	1	6
FALSE	High	Master Protein	SEC21	P32074	Coatomer subunit gamma OS=Saccharomyces cerevisiae (strain ATCC 204508 / S288c) OX=559292 GN=SEC21 PE=1 SV=2	0.925	1.078	-0.11	0.11	0.980025	0.00876263	0.983893	0.00705229	168.2	181.9	196.1	7.06	9.05	7.06	2	High	High	High	High	High	High	2	1	2
FALSE	High	Master Protein	RPS11B	P0CX48	40S ribosomal protein S11-B OS=Saccharomyces cerevisiae (strain ATCC 204508 / S288c) OX=559292 GN=RPS11B PE=1 SV=1	0.932	0.979	-0.1	-0.03	0.911691	0.0401525	0.999903	4.19943e-05	914.4	980.6	959.8	2.87	4.52	9.03	8	High	High	High	High	High	High	8	1	8
FALSE	High	Master Protein	EFB1	P32471	Elongation factor 1-beta OS=Saccharomyces cerevisiae (strain ATCC 204508 / S288c) OX=559292 GN=EFB1 PE=1 SV=4	0.933	0.89	-0.1	-0.17	0.999916	3.66351e-05	0.997674	0.00101138	122.4	131.2	116.7	7.55	20.85	6.1	1	High	High	High	High	High	High	1	1	1
FALSE	High	Master Protein	CPR6	P53691	Peptidyl-prolyl cis-trans isomerase CPR6 OS=Saccharomyces cerevisiae (strain ATCC 204508 / S288c) OX=559292 GN=CPR6 PE=1 SV=1	0.934	1.138	-0.1	0.19	0.999995	2.23432e-06	0.999612	0.000168474	16.5	17.6	20.1	15.13	2.88	43.15	1	High	High	High	High	High	High	1	1	1
FALSE	Low	Master Protein	CPA2	P03965	Carbamoyl-phosphate synthase arginine-specific large chain OS=Saccharomyces cerevisiae (strain ATCC 204508 / S288c) OX=559292 GN=CPA2 PE=1 SV=1	0.938	0.896	-0.09	-0.16	0.99996	1.72755e-05	0.998703	0.000563476	45.1	48.1	43.1	5.16	14.26	15.46	1	High	High	High	High	High	High	0	1	1
FALSE	High	Master Protein	PUF4	P25339	Pumilio homology domain family member 4 OS=Saccharomyces cerevisiae (strain ATCC 204508 / S288c) OX=559292 GN=PUF4 PE=1 SV=2	0.942	2.599	-0.09	1.38	0.998126	0.000814525	0.000216156	3.66523	420.3	446.2	1159.8	0.16	15.72	0.43	9	High	High	High	High	High	High	0	1	9
FALSE	High	Master Protein	TDH3	P00359	Glyceraldehyde-3-phosphate dehydrogenase 3 OS=Saccharomyces cerevisiae (strain ATCC 204508 / S288c) OX=559292 GN=TDH3 PE=1 SV=3	0.946	0.978	-0.08	-0.03	0.995721	0.00186253	0.999987	5.74898e-06	687.8	726.8	710.6	10.22	5.69	2.61	10	High	High	High	High	High	High	2	1	10
FALSE	High	Master Protein	TYR1	P20049	Prephenate dehydrogenase [NADP(+)] OS=Saccharomyces cerevisiae (strain ATCC 204508 / S288c) OX=559292 GN=TYR1 PE=1 SV=2	0.945	0.85	-0.08	-0.23	0.999069	0.000404512	0.78576	0.10471	102.6	108.5	92.2	5.03	1.82	12.65	1	High	High	High	High	High	High	0	1	1
FALSE	High	Master Protein	DBP2	P24783	ATP-dependent RNA helicase DBP2 OS=Saccharomyces cerevisiae (strain ATCC 204508 / S288c) OX=559292 GN=DBP2 PE=1 SV=1	0.945	0.763	-0.08	-0.39	0.99977	9.99784e-05	0.515735	0.287574	108.6	114.9	87.6	6.42	8.07	6.02	1	High	High	High	High	High	High	2	1	1
FALSE	Low	Master Protein	RPL5	P26321	60S ribosomal protein L5 OS=Saccharomyces cerevisiae (strain ATCC 204508 / S288c) OX=559292 GN=RPL5 PE=1 SV=4	0.944	0.903	-0.08	-0.15	0.99996	1.73467e-05	0.998426	0.000683942	99.8	105.7	95.5	22.89	13.63	12.43	1	High	High	High	High	High	High	6	1	1
FALSE	High	Master Protein	ENT3	P47160	Epsin-3 OS=Saccharomyces cerevisiae (strain ATCC 204508 / S288c) OX=559292 GN=ENT3 PE=1 SV=1	0.949	1.188	-0.08	0.25	0.999953	2.02972e-05	0.943092	0.0254458	44.3	46.7	55.5	7.53	13.63	2.49	2	High	High	High	High	High	High	1	1	2
FALSE	High	Master Protein	RPA135	P22138	DNA-directed RNA polymerase I subunit RPA135 OS=Saccharomyces cerevisiae (strain ATCC 204508 / S288c) OX=559292 GN=RPA135 PE=1 SV=1	0.955	0.81	-0.07	-0.3	0.999996	1.68459e-06	0.954429	0.0202563	102.3	107.2	86.9	2.05	9	19.74	2	High	High	High	High	High	High	3	1	2
FALSE	Medium	Master Protein	POF1	P25576	Nicotinamide mononucleotide adenylyltransferase OS=Saccharomyces cerevisiae (strain ATCC 204508 / S288c) OX=559292 GN=POF1 PE=1 SV=1	0.956	0.75	-0.07	-0.41	0.998122	0.000816176	0.0691367	1.16029	1530.4	1601.6	1201.2	3.64	11.67	7.1	1	High	High	High	High	High	High	0	1	4
FALSE	Medium	Master Protein	PSK1	P31374	Serine/threonine-protein kinase PSK1 OS=Saccharomyces cerevisiae (strain ATCC 204508 / S288c) OX=559292 GN=PSK1 PE=1 SV=2	0.951	0.964	-0.07	-0.05	0.99995	2.16124e-05	0.999994	2.48103e-06	114.8	120.7	116.4	7.37	6.12	2.6	1	High	High	High	High	High	High	0	1	1
FALSE	High	Master Protein	SRP40	P32583	Suppressor protein SRP40 OS=Saccharomyces cerevisiae (strain ATCC 204508 / S288c) OX=559292 GN=SRP40 PE=1 SV=2	0.95	0.809	-0.07	-0.31	0.999982	7.88228e-06	0.915847	0.0381771	98.6	103.8	83.9	5.8	1.16	5.11	1	High	High	High	High	High	High	0	1	1
FALSE	High	Master Protein	FPR3	P38911	FK506-binding nuclear protein OS=Saccharomyces cerevisiae (strain ATCC 204508 / S288c) OX=559292 GN=FPR3 PE=1 SV=2	0.956	0.748	-0.07	-0.42	0.999528	0.00020523	0.165268	0.781812	787	823.4	615.6	12.37	12.27	6.06	4	High	High	High	High	High	High	0	1	4
FALSE	High	Master Protein	MES1	P00958	Methionine--tRNA ligase, cytoplasmic OS=Saccharomyces cerevisiae (strain ATCC 204508 / S288c) OX=559292 GN=MES1 PE=1 SV=4	0.962	0.797	-0.06	-0.33	0.949343	0.0225766	0.00367347	2.43492	1769.1	1839.3	1465	0.75	1.73	2.66	20	High	High	High	High	High	High	0	1	21
FALSE	High	Master Protein	TY1A-LR4	P0C2I8	Transposon Ty1-LR4 Gag polyprotein OS=Saccharomyces cerevisiae (strain ATCC 204508 / S288c) OX=559292 GN=TY1A-LR4 PE=2 SV=1	0.957	0.965	-0.06	-0.05	0.998421	0.000686282	0.999542	0.000199058	1888.3	1972.5	1903	1.54	3.83	3.65	6	High	High	High	High	High	High	0	1	6
FALSE	High	Master Protein	CDC39	P25655	General negative regulator of transcription subunit 1 OS=Saccharomyces cerevisiae (strain ATCC 204508 / S288c) OX=559292 GN=CDC39 PE=1 SV=3	0.962	6.624	-0.06	2.73	0.999818	7.89945e-05	6.24553e-07	6.20443	4980.4	5176.9	34292.5	1.61	2.06	15.78	77	High	High	High	High	High	High	0	1	92
FALSE	High	Master Protein	RPS26A	P39938	40S ribosomal protein S26-A OS=Saccharomyces cerevisiae (strain ATCC 204508 / S288c) OX=559292 GN=RPS26A PE=1 SV=1	0.956	0.96	-0.06	-0.06	0.99982	7.8216e-05	0.999904	4.15982e-05	425.7	445.1	427.5	9.28	6.84	19.09	3	High	High	High	High	High	High	8	1	3
FALSE	High	Master Protein	ACC1	Q00955	Acetyl-CoA carboxylase OS=Saccharomyces cerevisiae (strain ATCC 204508 / S288c) OX=559292 GN=ACC1 PE=1 SV=2	0.958	0.774	-0.06	-0.37	0.902793	0.0444117	0.00112973	2.94702	168251	175564	135860	0.75	0.24	5.21	213	High	High	High	High	High	High	3	1	1292
FALSE	High	Master Protein	RRP12	Q12754	Ribosomal RNA-processing protein 12 OS=Saccharomyces cerevisiae (strain ATCC 204508 / S288c) OX=559292 GN=RRP12 PE=1 SV=1	0.957	0.816	-0.06	-0.29	0.999924	3.31503e-05	0.720625	0.142291	120.4	125.9	102.7	4.5	4.01	1.13	2	High	High	High	High	High	High	0	1	2
FALSE	High	Master Protein	RPL28	P02406	60S ribosomal protein L28 OS=Saccharomyces cerevisiae (strain ATCC 204508 / S288c) OX=559292 GN=RPL28 PE=1 SV=3	0.965	0.806	-0.05	-0.31	0.999998	8.9856e-07	0.882882	0.0540975	318	329.4	265.5	8.57	15.96	0.66	5	High	High	High	High	High	High	6	1	5
FALSE	High	Master Protein	RPL16B	P26785	60S ribosomal protein L16-B OS=Saccharomyces cerevisiae (strain ATCC 204508 / S288c) OX=559292 GN=RPL16B PE=1 SV=3	0.963	0.811	-0.05	-0.3	0.999994	2.4841e-06	0.850421	0.0703661	183.6	190.5	154.5	3.57	21.44	13.03	2	High	High	High	High	High	High	0	1	2
FALSE	High	Master Protein	SEC27	P41811	Coatomer subunit beta' OS=Saccharomyces cerevisiae (strain ATCC 204508 / S288c) OX=559292 GN=SEC27 PE=1 SV=1	0.965	0.824	-0.05	-0.28	0.993428	0.00286342	0.0525414	1.2795	523.9	542.9	447.3	1.24	3.08	7.84	6	High	High	High	High	High	High	2	1	6
FALSE	High	Master Protein	COP1	P53622	Coatomer subunit alpha OS=Saccharomyces cerevisiae (strain ATCC 204508 / S288c) OX=559292 GN=COP1 PE=1 SV=2	0.968	0.663	-0.05	-0.59	0.999414	0.00025466	0.00363615	2.43936	5036.2	5200.8	3448	9.71	1.57	2.91	32	High	High	High	High	High	High	2	1	35
FALSE	High	Master Protein	CAF40	P53829	Protein CAF40 OS=Saccharomyces cerevisiae (strain ATCC 204508 / S288c) OX=559292 GN=CAF40 PE=1 SV=1	0.963	2.058	-0.05	1.04	0.999993	2.94065e-06	0.0177641	1.75046	87.8	91.2	187.6	6.53	26.29	7.26	4	High	High	High	High	High	High	0	1	4
FALSE	High	Master Protein	RPL43B	P0CX26	60S ribosomal protein L43-B OS=Saccharomyces cerevisiae (strain ATCC 204508 / S288c) OX=559292 GN=RPL43B PE=1 SV=1	0.973	0.99	-0.04	-0.01	0.999996	1.67085e-06	1	1.74952e-09	344.6	354	350.5	4.28	0.86	4.27	3	High	High	High	High	High	High	0	1	3
FALSE	High	Master Protein	RPL19B	P0CX83	60S ribosomal protein L19-B OS=Saccharomyces cerevisiae (strain ATCC 204508 / S288c) OX=559292 GN=RPL19B PE=1 SV=1	0.971	1.01	-0.04	0.01	0.999992	3.59278e-06	1	1.51138e-09	314.3	323.8	327	0.98	8.68	7.66	4	High	High	High	High	High	High	6	1	4
FALSE	High	Master Protein	MSS11	Q03825	Transcription activator MSS11 OS=Saccharomyces cerevisiae (strain ATCC 204508 / S288c) OX=559292 GN=MSS11 PE=1 SV=1	0.972	1.368	-0.04	0.45	0.99997	1.29717e-05	0.105506	0.976721	163.7	168.4	230.3	0.23	12.11	1.99	1	High	High	High	High	High	High	0	1	1
FALSE	High	Master Protein	PAN3	P36102	PAN2-PAN3 deadenylation complex subunit PAN3 OS=Saccharomyces cerevisiae (strain ATCC 204508 / S288c) OX=559292 GN=PAN3 PE=1 SV=1	0.981	0.753	-0.03	-0.41	0.999934	2.84851e-05	0.0136585	1.8646	1534.2	1564.7	1177.9	0.73	0.42	9.79	26	High	High	High	High	High	High	0	1	31
FALSE	High	Master Protein	UTP30	P36144	Ribosome biogenesis protein UTP30 OS=Saccharomyces cerevisiae (strain ATCC 204508 / S288c) OX=559292 GN=UTP30 PE=1 SV=1	0.978	0.643	-0.03	-0.64	1	1.40766e-08	0.393923	0.404589	984.9	1007	647.6	7.47	0.09	4.16	1	High	High	High	High	High	High	0	1	3
FALSE	High	Master Protein	HBS1	P32769	Elongation factor 1 alpha-like protein OS=Saccharomyces cerevisiae (strain ATCC 204508 / S288c) OX=559292 GN=HBS1 PE=1 SV=2	0.989	0.965	-0.02	-0.05	1	1.11544e-08	0.999906	4.07514e-05	352.1	355.9	343.6	10.86	9.81	1.36	4	High	High	High	High	High	High	4	1	4
FALSE	Medium	Master Protein	ECM30	Q06673	Protein ECM30 OS=Saccharomyces cerevisiae (strain ATCC 204508 / S288c) OX=559292 GN=ECM30 PE=1 SV=1	0.989	1.37	-0.02	0.45	1	6.13949e-10	0.519918	0.284065	21.2	21.5	29.4	3.78	9.88	15.71	1	High	High	High	High	High	High	0	1	1
FALSE	High	Master Protein		P05759	40S ribosomal protein S31 Ubiquitin removed OS=Saccharomyces cerevisiae (strain ATCC 204508 / S288c) OX=559292 GN=RPS31 PE=1 SV=3	0.996	0.691	-0.01	-0.53	1	5.96121e-11	0.0268803	1.57057	1639.5	1646.7	1138.2	3.18	3.23	1.69	7	High	High	High	High	High	High	0	1	7
FALSE	High	Master Protein	RPL2B	P0CX46	60S ribosomal protein L2-B OS=Saccharomyces cerevisiae (strain ATCC 204508 / S288c) OX=559292 GN=RPL2B PE=1 SV=1	0.99	0.819	-0.01	-0.29	1	2.71598e-10	0.884044	0.0535262	349.2	352.7	288.9	10.03	1.24	10.32	7	High	High	High	High	High	High	6	1	7
FALSE	High	Master Protein	DBP5	P20449	ATP-dependent RNA helicase DBP5 OS=Saccharomyces cerevisiae (strain ATCC 204508 / S288c) OX=559292 GN=DBP5 PE=1 SV=2	0.992	0.83	-0.01	-0.27	1	3.97123e-11	0.940817	0.0264949	74.1	74.7	62	5.14	29.55	0.58	2	High	High	High	High	High	High	0	1	2
FALSE	Medium	Master Protein	FLX1	P40464	Mitochondrial FAD carrier protein FLX1 OS=Saccharomyces cerevisiae (strain ATCC 204508 / S288c) OX=559292 GN=FLX1 PE=3 SV=1	0.996	0.784	-0.01	-0.35	1	8.07875e-12	0.414477	0.3825	68.1	68.4	53.6	6.72	7.62	4.01	1	High	High	High	High	High	High	1	1	1
FALSE	High	Master Protein	NOP56	Q12460	Nucleolar protein 56 OS=Saccharomyces cerevisiae (strain ATCC 204508 / S288c) OX=559292 GN=NOP56 PE=1 SV=1	0.995	0.854	-0.01	-0.23	1	1.6714e-10	0.571981	0.242618	1075.7	1081	923.7	8.46	7.63	1.7	12	High	High	High	High	High	High	1	1	13
FALSE	High	Master Protein	RPL27A	P0C2H6	60S ribosomal protein L27-A OS=Saccharomyces cerevisiae (strain ATCC 204508 / S288c) OX=559292 GN=RPL27A PE=1 SV=1	1.007	0.77	0.01	-0.38	1	2.51555e-10	0.305042	0.51564	751.7	746.7	575.3	8.38	16.74	10.72	3	High	High	High	High	High	High	6	1	3
FALSE	High	Master Protein	TIF35	Q04067	Eukaryotic translation initiation factor 3 subunit G OS=Saccharomyces cerevisiae (strain ATCC 204508 / S288c) OX=559292 GN=TIF35 PE=1 SV=1	1.007	1.508	0.01	0.59	1	5.17692e-11	0.122476	0.911949	272.3	270.5	407.8	2.38	5.07	5.97	2	High	High	High	High	High	High	4	1	2
FALSE	High	Master Protein	NTH2	P35172	Probable trehalase OS=Saccharomyces cerevisiae (strain ATCC 204508 / S288c) OX=559292 GN=NTH2 PE=1 SV=1	1.017	0.728	0.02	-0.46	1	4.56966e-10	0.869909	0.060526	71.4	70.2	51.1	3.67	22.1	46.38	1	High	High	High	High	High	High	0	1	1
FALSE	High	Master Protein	SFB3	P38810	SED5-binding protein 3 OS=Saccharomyces cerevisiae (strain ATCC 204508 / S288c) OX=559292 GN=SFB3 PE=1 SV=1	1.014	0.817	0.02	-0.29	1	7.21053e-09	0.762122	0.117976	132.7	131	107	4	8.12	1.39	2	High	High	High	High	High	High	3	1	2
FALSE	High	Master Protein	RTS2	P40962	Zinc finger protein RTS2 OS=Saccharomyces cerevisiae (strain ATCC 204508 / S288c) OX=559292 GN=RTS2 PE=1 SV=1	1.016	0.724	0.02	-0.47	1	2.98829e-08	0.253378	0.596232	465.8	458.6	332	6.29	0.95	0.92	1	High	High	High	High	High	High	0	1	2
FALSE	High	Master Protein	VMA2	P16140	V-type proton ATPase subunit B OS=Saccharomyces cerevisiae (strain ATCC 204508 / S288c) OX=559292 GN=VMA2 PE=1 SV=2	1.023	1.063	0.03	0.09	0.999998	9.37695e-07	0.998355	0.000714973	407.3	398.3	423.3	20.52	2.07	10.34	4	High	High	High	High	High	High	4	1	4
FALSE	High	Master Protein	RPL17B	P46990	60S ribosomal protein L17-B OS=Saccharomyces cerevisiae (strain ATCC 204508 / S288c) OX=559292 GN=RPL17B PE=1 SV=2	1.022	0.859	0.03	-0.22	0.999987	5.78088e-06	0.578099	0.237998	289.9	283.6	243.6	10.08	2.76	0.48	4	High	High	High	High	High	High	0	1	4
FALSE	High	Master Protein	WHI3	P34761	Protein WHI3 OS=Saccharomyces cerevisiae (strain ATCC 204508 / S288c) OX=559292 GN=WHI3 PE=1 SV=1	1.028	2.602	0.04	1.38	1	2.14553e-07	0.00487014	2.31246	804.2	782.4	2035.8	1.6	40.62	7.71	6	High	High	High	High	High	High	0	1	7
FALSE	Low	Master Protein	MAE1	P36013	NAD-dependent malic enzyme, mitochondrial OS=Saccharomyces cerevisiae (strain ATCC 204508 / S288c) OX=559292 GN=MAE1 PE=1 SV=1	1.027	0.919	0.04	-0.12	1	8.21689e-09	0.999942	2.53876e-05	39.8	38.8	35.6	25.46	17.02	1.1	1	High	High	High	High	High	High	0	1	1
FALSE	High	Master Protein	RPL14A	P36105	60S ribosomal protein L14-A OS=Saccharomyces cerevisiae (strain ATCC 204508 / S288c) OX=559292 GN=RPL14A PE=1 SV=1	1.027	0.625	0.04	-0.68	1	1.01452e-07	0.261613	0.582341	71.1	69.2	43.2	13.29	7.49	7.83	2	High	High	High	High	High	High	0	1	2
FALSE	High	Master Protein	SSF1	P38789	Ribosome biogenesis protein SSF1 OS=Saccharomyces cerevisiae (strain ATCC 204508 / S288c) OX=559292 GN=SSF1 PE=1 SV=1	1.026	0.793	0.04	-0.33	0.999999	2.88328e-07	0.748762	0.125656	107.2	104.5	82.9	5.85	2.05	14.95	2	High	High	High	High	High	High	0	1	2
FALSE	High	Master Protein	RLP24	Q07915	Ribosome biogenesis protein RLP24 OS=Saccharomyces cerevisiae (strain ATCC 204508 / S288c) OX=559292 GN=RLP24 PE=1 SV=1	1.027	0.865	0.04	-0.21	0.999989	4.75846e-06	0.811512	0.0907051	260.5	253.6	219.4	6.25	3.6	8.03	3	High	High	High	High	High	High	0	1	3
FALSE	High	Master Protein	RPS24A	P0CX31	40S ribosomal protein S24-A OS=Saccharomyces cerevisiae (strain ATCC 204508 / S288c) OX=559292 GN=RPS24A PE=1 SV=1	1.033	0.93	0.05	-0.1	0.999983	7.30945e-06	0.996922	0.00133904	355.9	344.5	320.4	7.85	2.04	1.24	5	High	High	High	High	High	High	8	1	5
FALSE	High	Master Protein	HFA1	P32874	Acetyl-CoA carboxylase, mitochondrial OS=Saccharomyces cerevisiae (strain ATCC 204508 / S288c) OX=559292 GN=HFA1 PE=1 SV=2	1.033	0.8	0.05	-0.32	0.999839	7.00717e-05	0.239133	0.621361	12119	11730.8	9390.4	15.03	1.64	1.35	70	High	High	High	High	High	High	2	1	97
FALSE	High	Master Protein	NOT3	P06102	General negative regulator of transcription subunit 3 OS=Saccharomyces cerevisiae (strain ATCC 204508 / S288c) OX=559292 GN=NOT3 PE=1 SV=2	1.046	7.193	0.07	2.85	0.986515	0.00589651	1.30848e-08	7.88323	3671.9	3509.6	25245.4	2.78	3.36	6.46	38	High	High	High	High	High	High	0	1	50
FALSE	High	Master Protein	ARC1	P46672	tRNA-aminoacylation cofactor ARC1 OS=Saccharomyces cerevisiae (strain ATCC 204508 / S288c) OX=559292 GN=ARC1 PE=1 SV=2	1.047	0.721	0.07	-0.47	0.894963	0.0481947	0.00030989	3.50879	38628.3	36891.3	26605.3	4.78	6.58	0.79	41	High	High	High	High	High	High	0	1	174
FALSE	High	Master Protein	RPS23B	P0CX30	40S ribosomal protein S23-B OS=Saccharomyces cerevisiae (strain ATCC 204508 / S288c) OX=559292 GN=RPS23B PE=1 SV=1	1.073	0.909	0.1	-0.14	0.996368	0.00158016	0.979434	0.009025	1641	1529.1	1389.3	13.3	1.14	13.8	7	High	High	High	High	High	High	8	1	7
FALSE	High	Master Protein	GUS1	P46655	Glutamate--tRNA ligase, cytoplasmic OS=Saccharomyces cerevisiae (strain ATCC 204508 / S288c) OX=559292 GN=GUS1 PE=1 SV=3	1.073	0.736	0.1	-0.44	0.901319	0.0451217	0.00906054	2.04285	6665.6	6213.4	4572	11.42	4.87	5.48	30	High	High	High	High	High	High	0	1	34
FALSE	High	Master Protein	RPL25	P04456	60S ribosomal protein L25 OS=Saccharomyces cerevisiae (strain ATCC 204508 / S288c) OX=559292 GN=RPL25 PE=1 SV=4	1.082	0.578	0.11	-0.79	0.999991	3.78151e-06	0.635908	0.196605	103.2	95.4	55.1	23.91	2.04	24.74	1	High	High	High	High	High	High	6	1	1
FALSE	High	Master Protein	RPL3	P14126	60S ribosomal protein L3 OS=Saccharomyces cerevisiae (strain ATCC 204508 / S288c) OX=559292 GN=RPL3 PE=1 SV=4	1.083	0.938	0.11	-0.09	0.996525	0.00151198	0.999099	0.000391595	729.8	674.2	632.6	15.84	5.28	4.53	7	High	High	High	High	High	High	6	1	7
FALSE	High	Master Protein	SEC28	P40509	Coatomer subunit epsilon OS=Saccharomyces cerevisiae (strain ATCC 204508 / S288c) OX=559292 GN=SEC28 PE=1 SV=2	1.086	0.797	0.12	-0.33	0.820644	0.0858454	0.0507544	1.29453	2258.8	2080.3	1658.7	3.24	2.19	0.3	12	High	High	High	High	High	High	2	1	24
FALSE	High	Master Protein	RPL21A	Q02753	60S ribosomal protein L21-A OS=Saccharomyces cerevisiae (strain ATCC 204508 / S288c) OX=559292 GN=RPL21A PE=1 SV=1	1.084	0.901	0.12	-0.15	0.989763	0.00446868	0.958539	0.0183903	868.8	801.8	722.1	16.46	0.41	6.2	8	High	High	High	High	High	High	6	1	8
FALSE	High	Master Protein	RPL26A	P05743	60S ribosomal protein L26-A OS=Saccharomyces cerevisiae (strain ATCC 204508 / S288c) OX=559292 GN=RPL26A PE=1 SV=3	1.093	0.963	0.13	-0.05	0.999548	0.000196397	0.999999	6.16977e-07	60.6	55.4	53.4	9.51	20.57	5.76	2	High	High	High	High	High	High	6	1	2
FALSE	High	Master Protein	MOT2	P34909	General negative regulator of transcription subunit 4 OS=Saccharomyces cerevisiae (strain ATCC 204508 / S288c) OX=559292 GN=MOT2 PE=1 SV=1	1.095	8.797	0.13	3.14	0.903134	0.0442479	3.42738e-08	7.46504	1554.9	1419.5	12487.1	4.93	7.84	11.5	18	High	High	High	High	High	High	0	1	21
FALSE	High	Master Protein	PXR1	P53335	Protein PXR1 OS=Saccharomyces cerevisiae (strain ATCC 204508 / S288c) OX=559292 GN=PXR1 PE=1 SV=1	1.095	0.908	0.13	-0.14	0.693352	0.159046	0.637673	0.195402	247.9	226.4	205.6	3.03	1.11	1.43	5	High	High	High	High	High	High	0	1	6
FALSE	High	Master Protein	RPL34B	P40525	60S ribosomal protein L34-B OS=Saccharomyces cerevisiae (strain ATCC 204508 / S288c) OX=559292 GN=RPL34B PE=1 SV=1	1.106	0.961	0.14	-0.06	0.98786	0.00530467	0.999962	1.63679e-05	866.2	783.4	752.7	5.39	6.48	31.34	3	High	High	High	High	High	High	0	1	4
FALSE	High	Master Protein	RPL40A	P0CH08	Ubiquitin-60S ribosomal protein L40 OS=Saccharomyces cerevisiae (strain ATCC 204508 / S288c) OX=559292 GN=RPL40A PE=1 SV=1	1.118	0.915	0.16	-0.13	0.85695	0.0670446	0.946072	0.024076	720.2	644.2	589.5	1.86	5.69	4.97	4	High	High	High	High	High	High	1	1	5
FALSE	High	Master Protein	DUR1,2	P32528	Urea amidolyase OS=Saccharomyces cerevisiae (strain ATCC 204508 / S288c) OX=559292 GN=DUR1,2 PE=1 SV=2	1.115	0.724	0.16	-0.47	0.36188	0.441436	0.00160133	2.79552	47615.1	42688.3	30886.8	1.55	0.89	4.61	119	High	High	High	High	High	High	0	1	221
FALSE	High	Master Protein	ELF1	P36053	Transcription elongation factor 1 OS=Saccharomyces cerevisiae (strain ATCC 204508 / S288c) OX=559292 GN=ELF1 PE=1 SV=1	1.119	0.771	0.16	-0.37	0.899191	0.0461478	0.203327	0.691804	299.2	267.4	206.2	18.16	11.67	0.56	2	High	High	High	High	High	High	0	1	2
FALSE	High	Master Protein	YRO2	P38079	Protein YRO2 OS=Saccharomyces cerevisiae (strain ATCC 204508 / S288c) OX=559292 GN=YRO2 PE=1 SV=1	1.118	1.16	0.16	0.21	0.997609	0.00103984	0.986937	0.00571056	82.4	73.7	85.5	23.08	18.1	6.88	1	High	High	High	High	High	High	0	1	1
FALSE	High	Master Protein	YAP3	P38749	AP-1-like transcription factor YAP3 OS=Saccharomyces cerevisiae (strain ATCC 204508 / S288c) OX=559292 GN=YAP3 PE=1 SV=1	1.117	1.342	0.16	0.42	0.97616	0.0104789	0.34345	0.464136	83.6	74.8	100.4	2.62	11.39	15.58	1	High	High	High	High	High	High	0	1	1
FALSE	High	Master Protein	RPS16B	P0CX52	40S ribosomal protein S16-B OS=Saccharomyces cerevisiae (strain ATCC 204508 / S288c) OX=559292 GN=RPS16B PE=1 SV=1	1.125	1.044	0.17	0.06	0.987555	0.00543865	0.999978	9.50762e-06	184.9	164.4	171.7	1.93	0.51	6.93	1	High	High	High	High	High	High	8	1	1
FALSE	High	Master Protein	PAT1	P25644	DNA topoisomerase 2-associated protein PAT1 OS=Saccharomyces cerevisiae (strain ATCC 204508 / S288c) OX=559292 GN=PAT1 PE=1 SV=4	1.133	2.515	0.18	1.33	0.636492	0.196207	1.49709e-05	4.82475	430.3	379.9	955.5	6.98	2.57	12.47	7	High	High	High	High	High	High	1	1	8
FALSE	High	Master Protein	NRP1	P32770	Asparagine-rich protein OS=Saccharomyces cerevisiae (strain ATCC 204508 / S288c) OX=559292 GN=NRP1 PE=1 SV=2	1.146	3.876	0.2	1.95	0.977888	0.00971076	0.000298425	3.52516	137.3	119.8	464.4	8.77	8.05	3.19	3	High	High	High	High	High	High	0	1	3
FALSE	High	Master Protein	EDC3	P39998	Enhancer of mRNA-decapping protein 3 OS=Saccharomyces cerevisiae (strain ATCC 204508 / S288c) OX=559292 GN=EDC3 PE=1 SV=1	1.151	0.962	0.2	-0.06	0.155601	0.807987	0.985253	0.00645245	139.9	121.5	117	7.25	2.7	3.47	1	High	High	High	High	High	High	1	1	1
FALSE	High	Master Protein	RPL13B	P40212	60S ribosomal protein L13-B OS=Saccharomyces cerevisiae (strain ATCC 204508 / S288c) OX=559292 GN=RPL13B PE=1 SV=1	1.146	0.972	0.2	-0.04	0.83704	0.0772539	0.999982	7.9181e-06	355.9	310.4	301.8	5.59	6.18	2.73	3	High	High	High	High	High	High	6	1	3
FALSE	High	Master Protein	LYS12	P40495	Homoisocitrate dehydrogenase, mitochondrial OS=Saccharomyces cerevisiae (strain ATCC 204508 / S288c) OX=559292 GN=LYS12 PE=1 SV=1	1.16	0.917	0.21	-0.12	0.997798	0.000957473	0.999932	2.94615e-05	22.6	19.5	17.9	21.42	49.9	15.43	1	High	High	High	High	High	High	0	1	1
FALSE	High	Master Protein	RPL15A	P05748	60S ribosomal protein L15-A OS=Saccharomyces cerevisiae (strain ATCC 204508 / S288c) OX=559292 GN=RPL15A PE=1 SV=3	1.169	1.007	0.22	0.01	0.958478	0.0184177	1	2.09665e-11	582.9	498.7	502.2	22.58	15.22	2.33	3	High	High	High	High	High	High	6	1	4
FALSE	High	Master Protein	OAC1	P32332	Mitochondrial oxaloacetate transport protein OS=Saccharomyces cerevisiae (strain ATCC 204508 / S288c) OX=559292 GN=OAC1 PE=1 SV=1	1.183	0.888	0.24	-0.17	0.590611	0.228699	0.862512	0.0642347	334.6	282.9	251.3	5	4.5	2.54	1	High	High	High	High	High	High	1	1	1
FALSE	High	Master Protein	RPL20B	P0CX24	60S ribosomal protein L20-B OS=Saccharomyces cerevisiae (strain ATCC 204508 / S288c) OX=559292 GN=RPL20B PE=1 SV=1	1.191	0.744	0.25	-0.43	0.880021	0.055507	0.441017	0.355545	204.9	172.1	128	1.3	4.5	2.85	2	High	High	High	High	High	High	6	1	3
FALSE	Low	Master Protein	CHA1	P25379	Catabolic L-serine/threonine dehydratase OS=Saccharomyces cerevisiae (strain ATCC 204508 / S288c) OX=559292 GN=CHA1 PE=1 SV=2	1.187	1.011	0.25	0.02	0.228771	0.640599	0.999999	2.22838e-07	196.1	165.2	167	4.36	4.28	3.96	1	High	High	High	High	High	High	1	1	1
FALSE	High	Master Protein	SSA1	P10591	Heat shock protein SSA1 OS=Saccharomyces cerevisiae (strain ATCC 204508 / S288c) OX=559292 GN=SSA1 PE=1 SV=4	1.213	0.937	0.28	-0.09	0.434165	0.362345	0.99251	0.00326528	766.7	632.2	592.7	9.25	6.48	0.88	5	High	High	High	High	High	High	6	1	5
FALSE	High	Master Protein	LYS21	Q12122	Homocitrate synthase, mitochondrial OS=Saccharomyces cerevisiae (strain ATCC 204508 / S288c) OX=559292 GN=LYS21 PE=1 SV=1	1.212	1.021	0.28	0.03	0.95844	0.0184352	1	1.19309e-08	83.5	68.9	70.4	26.52	18.37	19.62	2	High	High	High	High	High	High	0	1	2
FALSE	High	Master Protein	PSP1	P50896	Protein PSP1 OS=Saccharomyces cerevisiae (strain ATCC 204508 / S288c) OX=559292 GN=PSP1 PE=1 SV=2	1.232	3.462	0.3	1.79	0.186134	0.730174	2.00664e-06	5.69753	279.3	226.7	784.7	5.73	11.07	7.94	7	High	High	High	High	High	High	0	1	9
FALSE	High	Master Protein	SCD6	P45978	Protein SCD6 OS=Saccharomyces cerevisiae (strain ATCC 204508 / S288c) OX=559292 GN=SCD6 PE=1 SV=1	1.24	1.867	0.31	0.9	0.621031	0.206886	0.00982808	2.00753	71.2	57.4	107.1	9.65	14.8	12.01	2	High	High	High	High	High	High	0	1	2
FALSE	High	Master Protein	PBP1	P53297	PAB1-binding protein 1 OS=Saccharomyces cerevisiae (strain ATCC 204508 / S288c) OX=559292 GN=PBP1 PE=1 SV=1	1.239	2.13	0.31	1.09	0.138619	0.858177	5.70754e-05	4.24355	780.7	630.3	1342.6	3.92	0.57	0.78	4	High	High	High	High	High	High	0	1	4
FALSE	High	Master Protein	NAM7	P30771	ATP-dependent helicase NAM7 OS=Saccharomyces cerevisiae (strain ATCC 204508 / S288c) OX=559292 GN=NAM7 PE=1 SV=1	1.245	2.072	0.32	1.05	0.899318	0.0460867	0.0415467	1.38146	29.1	23.4	48.5	19.64	23.12	7.1	1	High	High	High	High	High	High	2	1	1
FALSE	High	Master Protein	POP2	P39008	Poly(A) ribonuclease POP2 OS=Saccharomyces cerevisiae (strain ATCC 204508 / S288c) OX=559292 GN=POP2 PE=1 SV=2	1.246	5.398	0.32	2.43	0.207405	0.68318	2.47751e-07	6.60598	498.7	400.1	2159.7	0.08	1.08	7.99	3	High	High	High	High	High	High	0	1	4
FALSE	High	Master Protein	DCP2	P53550	m7GpppN-mRNA hydrolase OS=Saccharomyces cerevisiae (strain ATCC 204508 / S288c) OX=559292 GN=DCP2 PE=1 SV=1	1.252	2.118	0.32	1.08	0.16963	0.770497	0.000128986	3.88946	931.8	744	1576.2	1.99	2.09	6.64	12	High	High	High	High	High	High	1	1	13
FALSE	Medium	Master Protein	AHA1	Q12449	Hsp90 co-chaperone AHA1 OS=Saccharomyces cerevisiae (strain ATCC 204508 / S288c) OX=559292 GN=AHA1 PE=1 SV=1	1.247	1.356	0.32	0.44	0.958681	0.0183257	0.833957	0.0788562	24.7	19.8	26.9	6.77	31.91	34.39	1	High	High	High	High	High	High	0	1	1
FALSE	High	Master Protein	NGR1	P32831	Negative growth regulatory protein NGR1 OS=Saccharomyces cerevisiae (strain ATCC 204508 / S288c) OX=559292 GN=NGR1 PE=1 SV=2	1.269	3.398	0.34	1.76	0.0588768	1.23006	6.80361e-07	6.16726	302.5	238.3	809.7	10.21	8.11	4.88	3	High	High	High	High	High	High	0	1	3
FALSE	High	Master Protein	DEF1	P35732	RNA polymerase II degradation factor 1 OS=Saccharomyces cerevisiae (strain ATCC 204508 / S288c) OX=559292 GN=DEF1 PE=1 SV=1	1.262	5.402	0.34	2.43	0.000849441	3.07087	1.09457e-10	9.96076	2025.4	1604.4	8666.1	0.02	0.73	4.78	14	High	High	High	High	High	High	0	1	15
FALSE	High	Master Protein	RPL32	P38061	60S ribosomal protein L32 OS=Saccharomyces cerevisiae (strain ATCC 204508 / S288c) OX=559292 GN=RPL32 PE=1 SV=1	1.278	0.93	0.35	-0.1	0.146885	0.833022	0.974391	0.0112668	1292.1	1011	940.1	11.28	5.64	6.86	3	High	High	High	High	High	High	6	1	3
FALSE	High	Master Protein	RPL37B	P51402	60S ribosomal protein L37-B OS=Saccharomyces cerevisiae (strain ATCC 204508 / S288c) OX=559292 GN=RPL37B PE=1 SV=2	1.271	1.116	0.35	0.16	0.412865	0.384192	0.955475	0.0197809	223.3	175.6	196	10.51	1.75	0.77	4	High	High	High	High	High	High	6	1	4
FALSE	High	Master Protein		P0CH09	60S ribosomal protein L40 Ubiquitin removed OS=Saccharomyces cerevisiae (strain ATCC 204508 / S288c) OX=559292 GN=RPL40B PE=1 SV=1	1.286	0.946	0.36	-0.08	0.510525	0.291983	0.99965	0.000151813	145.1	112.8	106.7	11.06	11.16	0.58	1	High	High	High	High	High	High	0	1	1
FALSE	High	Master Protein	IDH2	P28241	Isocitrate dehydrogenase [NAD] subunit 2, mitochondrial OS=Saccharomyces cerevisiae (strain ATCC 204508 / S288c) OX=559292 GN=IDH2 PE=1 SV=1	1.297	1.304	0.38	0.38	0.0619762	1.20777	0.056371	1.24894	136.7	105.4	137.4	6.3	8.43	5.56	2	High	High	High	High	High	High	1	1	2
FALSE	High	Master Protein	NST1	P53935	Stress response protein NST1 OS=Saccharomyces cerevisiae (strain ATCC 204508 / S288c) OX=559292 GN=NST1 PE=1 SV=1	1.303	6.141	0.38	2.62	0.0473734	1.32447	4.40978e-08	7.35558	1256.6	964.6	5923.1	9.5	5.03	5.7	14	High	High	High	High	High	High	0	1	17
FALSE	High	Master Protein	SMY2	P32909	Protein SMY2 OS=Saccharomyces cerevisiae (strain ATCC 204508 / S288c) OX=559292 GN=SMY2 PE=1 SV=2	1.33	5.843	0.41	2.55	0.13508	0.869408	6.63959e-07	6.17786	2286.1	1719.3	10045.2	0.77	3.23	2.24	16	High	High	High	High	High	High	0	1	17
FALSE	High	Master Protein	PYC2	P32327	Pyruvate carboxylase 2 OS=Saccharomyces cerevisiae (strain ATCC 204508 / S288c) OX=559292 GN=PYC2 PE=1 SV=2	1.351	0.78	0.43	-0.36	0.00081223	3.09032	0.00296082	2.52859	108004	79958.7	62360.9	1.89	0.45	1.28	47	High	High	High	High	High	High	0	1	519
FALSE	High	Master Protein	UFD2	P54860	E4 ubiquitin-protein ligase UFD2 OS=Saccharomyces cerevisiae (strain ATCC 204508 / S288c) OX=559292 GN=UFD2 PE=1 SV=3	1.378	1.185	0.46	0.24	0.706791	0.150709	0.979843	0.00884366	25.1	18.2	21.6	40.73	3.29	7.05	1	High	High	High	High	High	High	1	1	1
FALSE	High	Master Protein	HSP12	P22943	12 kDa heat shock protein OS=Saccharomyces cerevisiae (strain ATCC 204508 / S288c) OX=559292 GN=HSP12 PE=1 SV=1	1.39	1.378	0.47	0.46	0.0989422	1.00462	0.110449	0.956837	866.2	623.2	859.1	16.09	0.66	8.13	5	High	High	High	High	High	High	0	1	5
FALSE	High	Master Protein	RPL42A	P0CX27	60S ribosomal protein L42-A OS=Saccharomyces cerevisiae (strain ATCC 204508 / S288c) OX=559292 GN=RPL42A PE=1 SV=1	1.414	0.923	0.5	-0.12	0.109745	0.959615	0.989961	0.00438178	224.5	158.8	146.5	20.5	3.88	10.94	2	High	High	High	High	High	High	6	1	2
FALSE	High	Master Protein	RPS8B	P0CX40	40S ribosomal protein S8-B OS=Saccharomyces cerevisiae (strain ATCC 204508 / S288c) OX=559292 GN=RPS8B PE=1 SV=1	1.423	1.062	0.51	0.09	0.109128	0.962064	0.998416	0.000688345	1277.9	898	953.5	10.12	5.56	18.94	4	High	High	High	High	High	High	8	1	5
FALSE	High	Master Protein	RPL29	P05747	60S ribosomal protein L29 OS=Saccharomyces cerevisiae (strain ATCC 204508 / S288c) OX=559292 GN=RPL29 PE=1 SV=3	1.441	1.049	0.53	0.07	0.0490453	1.3094	0.99905	0.000412848	751.8	521.9	547.6	6.31	0.95	14.26	1	High	High	High	High	High	High	6	1	1
FALSE	High	Master Protein	WHI4	Q07655	Protein WHI4 OS=Saccharomyces cerevisiae (strain ATCC 204508 / S288c) OX=559292 GN=WHI4 PE=1 SV=1	1.483	5.083	0.57	2.35	0.0221115	1.65538	9.19442e-07	6.03648	1234.8	832.6	4231.9	4.29	4.16	3.82	11	High	High	High	High	High	High	0	1	12
FALSE	High	Master Protein	CCR4	P31384	Glucose-repressible alcohol dehydrogenase transcriptional effector OS=Saccharomyces cerevisiae (strain ATCC 204508 / S288c) OX=559292 GN=CCR4 PE=1 SV=2	1.653	4.24	0.72	2.08	0.00350952	2.45475	1.55268e-06	5.80892	1323.7	801	3396.3	4	11.4	9.54	19	High	High	High	High	High	High	0	1	22
FALSE	High	Master Protein	RPL10	P41805	60S ribosomal protein L10 OS=Saccharomyces cerevisiae (strain ATCC 204508 / S288c) OX=559292 GN=RPL10 PE=1 SV=1	1.797	1.067	0.85	0.09	0.0147322	1.83173	0.998734	0.00054996	995.1	553.8	591	16.01	2.47	11.55	8	High	High	High	High	High	High	6	1	8
FALSE	High	Master Protein	EAP1	P36041	Protein EAP1 OS=Saccharomyces cerevisiae (strain ATCC 204508 / S288c) OX=559292 GN=EAP1 PE=1 SV=1	1.854	3.127	0.89	1.64	0.000120887	3.91762	1.11733e-06	5.95182	1066.8	575.3	1798.7	3.15	1.32	5.34	7	High	High	High	High	High	High	0	1	8
FALSE	High	Master Protein	PYC1	P11154	Pyruvate carboxylase 1 OS=Saccharomyces cerevisiae (strain ATCC 204508 / S288c) OX=559292 GN=PYC1 PE=1 SV=2	1.889	0.869	0.92	-0.2	0.00132701	2.87713	0.741518	0.129878	28385.3	15026.2	13050.9	1.72	1	4.37	39	High	High	High	High	High	High	2	1	369
FALSE	High	Master Protein	DHH1	P39517	ATP-dependent RNA helicase DHH1 OS=Saccharomyces cerevisiae (strain ATCC 204508 / S288c) OX=559292 GN=DHH1 PE=1 SV=1	1.933	2.147	0.95	1.1	0.000103792	3.98384	3.43218e-05	4.46443	1028.4	532	1142	3.22	6.88	4.39	7	High	High	High	High	High	High	1	1	8
FALSE	High	Master Protein	PIN4	P34217	RNA-binding protein PIN4 OS=Saccharomyces cerevisiae (strain ATCC 204508 / S288c) OX=559292 GN=PIN4 PE=1 SV=1	1.943	28.489	0.96	4.83	0.0917035	1.03761	1.86431e-06	5.72948	49.1	25.3	719.7	29.24	5.12	11.05	6	High	High	High	High	High	High	0	1	6
