# Supplementary material for: Characterization of BioID tagging systems in budding yeast and exploring the interactome of the Ccr4-Not complex
Source: G3 (Bethesda). 2024 Sep 13;14(11):jkae221. doi: 10.1093/g3journal/jkae221 (PMC11540327; doi:10.1093/g3journal/jkae221)
Supplement: jkae221_Supplementary_Data [file jkae221_supplementary_data.zip › Supplemental_File_3_G3-2024-405310.xlsx]

## Sheet: NOT4
				GO terms Biological process
			NOT4 MS-IP (42)
Enrichment FDR	nGenes	Pathway Genes	Fold Enrichment	Pathway	URL	Genes
1.31555e-09	7	18	73.3333	GO:0000289 nuclear-transcribed mRNA poly(A) tail shortening	http://amigo.geneontology.org/amigo/term/GO:0000289	NOT3 NOT5 CDC39 CDC36 CAF130 CAF40 POP2
1.69674e-09	9	54	31.4286	GO:0000288 nuclear-transcribed mRNA catabolic proc. deadenylation-dependent deca	http://amigo.geneontology.org/amigo/term/GO:0000288	CDC39 NOT3 CAF40 POP2 NOT5 CDC36 CAF130 IGO1 DHH1
6.76058e-09	10	95	19.8496	GO:0017148 negative reg. of translation	http://amigo.geneontology.org/amigo/term/GO:0017148	CDC39 CDC36 NOT3 RPL16A CAF40 POP2 NOT5 CAF130 DHH1 IGO1
6.76058e-09	10	97	19.4404	GO:0034249 negative reg. of cellular amide metabolic proc.	http://amigo.geneontology.org/amigo/term/GO:0034249	CDC39 CDC36 NOT3 RPL16A CAF40 POP2 NOT5 CAF130 DHH1 IGO1
6.76058e-09	10	99	19.0476	GO:2000113 negative reg. of cellular macromolecule biosynthetic proc.	http://amigo.geneontology.org/amigo/term/GO:2000113	CDC39 CDC36 NOT3 RPL16A CAF40 POP2 NOT5 CAF130 DHH1 IGO1
7.23506e-09	9	73	23.2485	GO:0050779 RNA destabilization	http://amigo.geneontology.org/amigo/term/GO:0050779	CDC39 NOT3 CAF40 POP2 NOT5 CDC36 CAF130 IGO1 DHH1
7.23506e-09	9	73	23.2485	GO:0061014 positive reg. of mRNA catabolic proc.	http://amigo.geneontology.org/amigo/term/GO:0061014	CDC39 NOT3 CAF40 POP2 NOT5 CDC36 CAF130 IGO1 DHH1
7.23506e-09	9	73	23.2485	GO:0061157 mRNA destabilization	http://amigo.geneontology.org/amigo/term/GO:0061157	CDC39 NOT3 CAF40 POP2 NOT5 CDC36 CAF130 IGO1 DHH1
2.11005e-08	9	84	20.2041	GO:0043488 reg. of mRNA stability	http://amigo.geneontology.org/amigo/term/GO:0043488	CDC39 NOT3 CAF40 POP2 NOT5 CDC36 CAF130 IGO1 DHH1
2.18078e-08	21	932	4.24893	GO:0010556 reg. of macromolecule biosynthetic proc.	http://amigo.geneontology.org/amigo/term/GO:0010556	CDC39 CDC36 NOT3 RPL16A CAF40 POP2 NOT5 SSA1 HHT1 CAF130 HHT2 GIS1 HSP82 DHH1 SCC2 BTT1 MLP2 IGO1 TMA108 RIO1 CAF120
2.23726e-08	9	87	19.5074	GO:0043487 reg. of RNA stability	http://amigo.geneontology.org/amigo/term/GO:0043487	CDC39 NOT3 CAF40 POP2 NOT5 CDC36 CAF130 IGO1 DHH1
4.00549e-08	21	973	4.06989	GO:0031326 reg. of cellular biosynthetic proc.	http://amigo.geneontology.org/amigo/term/GO:0031326	CDC39 CDC36 NOT3 RPL16A CAF40 POP2 NOT5 SSA1 HHT1 CAF130 HHT2 GIS1 HSP82 DHH1 SCC2 BTT1 MLP2 IGO1 TMA108 RIO1 CAF120
4.65576e-08	13	290	8.4532	GO:0010558 negative reg. of macromolecule biosynthetic proc.	http://amigo.geneontology.org/amigo/term/GO:0010558	CDC39 CDC36 NOT3 RPL16A CAF40 POP2 NOT5 SSA1 CAF130 DHH1 IGO1 GIS1 RIO1
6.05587e-08	9	100	16.9714	GO:1903311 reg. of mRNA metabolic proc.	http://amigo.geneontology.org/amigo/term/GO:1903311	CDC39 NOT3 CAF40 POP2 NOT5 CDC36 CAF130 IGO1 DHH1
7.98722e-08	25	1541	3.05924	GO:0009059 macromolecule biosynthetic proc.	http://amigo.geneontology.org/amigo/term/GO:0009059	HHT1 CDC39 CDC36 NOT3 RPL16A HHT2 CAF40 POP2 TMA46 NOT5 SUA7 SSA1 CAF130 GIS1 RPB3 HSP82 DHH1 SCC2 BTT1 CAF120 MLP2 IGO1 UBC4 TMA108 RIO1
9.06012e-08	21	1031	3.84093	GO:0010468 reg. of gene expression	http://amigo.geneontology.org/amigo/term/GO:0010468	CDC39 CDC36 NOT3 RPL16A CAF40 POP2 NOT5 SSA1 HHT1 CAF130 HHT2 GIS1 DHH1 SCC2 BTT1 MLP2 SCP160 IGO1 TMA108 RIO1 CAF120
1.29763e-07	25	1591	2.9631	GO:0044271 cellular nitrogen compound biosynthetic proc.	http://amigo.geneontology.org/amigo/term/GO:0044271	HHT1 CDC39 CDC36 NOT3 RPL16A HHT2 CAF40 POP2 TMA46 NOT5 SUA7 SSA1 CAF130 GIS1 RPB3 HSP82 DHH1 SCC2 BTT1 CAF120 MLP2 IGO1 UBC4 TMA108 RIO1
1.29763e-07	10	156	12.0879	GO:0051248 negative reg. of protein metabolic proc.	http://amigo.geneontology.org/amigo/term/GO:0051248	CDC39 CDC36 NOT3 RPL16A IGO1 CAF40 POP2 NOT5 CAF130 DHH1
1.32092e-07	11	207	10.0207	GO:0006417 reg. of translation	http://amigo.geneontology.org/amigo/term/GO:0006417	CDC39 CDC36 NOT3 RPL16A CAF40 POP2 NOT5 CAF130 DHH1 IGO1 TMA108
1.63399e-07	11	212	9.78437	GO:0034248 reg. of cellular amide metabolic proc.	http://amigo.geneontology.org/amigo/term/GO:0034248	CDC39 CDC36 NOT3 RPL16A CAF40 POP2 NOT5 CAF130 DHH1 IGO1 TMA108
			NOT4 BioID (57)
Enrichment FDR	nGenes	Pathway Genes	Fold Enrichment	Pathway	URL	Genes
1.3388e-29	22	73	39.7808	GO:0050779 RNA destabilization	http://amigo.geneontology.org/amigo/term/GO:0050779	CCR4 PAT1 CDC39 MOT2 NOT3 PAN3 PUF3 DCP2 CAF40 POP2 PUF2 NOT5 CAF130 NGR1 PAB1 PUF4 SUP35 WHI4 DHH1 XRN1 EAP1 WHI3
1.3388e-29	22	73	39.7808	GO:0061014 positive reg. of mRNA catabolic proc.	http://amigo.geneontology.org/amigo/term/GO:0061014	CCR4 PAT1 CDC39 MOT2 NOT3 PAN3 PUF3 DCP2 CAF40 POP2 PUF2 NOT5 CAF130 NGR1 PAB1 PUF4 SUP35 WHI4 DHH1 XRN1 EAP1 WHI3
1.3388e-29	22	73	39.7808	GO:0061157 mRNA destabilization	http://amigo.geneontology.org/amigo/term/GO:0061157	CCR4 PAT1 CDC39 MOT2 NOT3 PAN3 PUF3 DCP2 CAF40 POP2 PUF2 NOT5 CAF130 NGR1 PAB1 PUF4 SUP35 WHI4 DHH1 XRN1 EAP1 WHI3
1.66592e-30	24	87	36.4138	GO:0043487 reg. of RNA stability	http://amigo.geneontology.org/amigo/term/GO:0043487	CCR4 PIN4 PAT1 CDC39 EBS1 MOT2 NOT3 PAN3 PUF3 DCP2 CAF40 POP2 PUF2 NOT5 CAF130 NGR1 PAB1 PUF4 SUP35 WHI4 DHH1 XRN1 EAP1 WHI3
9.96116e-30	23	84	36.1429	GO:0043488 reg. of mRNA stability	http://amigo.geneontology.org/amigo/term/GO:0043488	CCR4 PIN4 PAT1 CDC39 MOT2 NOT3 PAN3 PUF3 DCP2 CAF40 POP2 PUF2 NOT5 CAF130 NGR1 PAB1 PUF4 SUP35 WHI4 DHH1 XRN1 EAP1 WHI3
6.15247e-30	24	95	33.3474	GO:0017148 negative reg. of translation	http://amigo.geneontology.org/amigo/term/GO:0017148	CCR4 PAT1 CDC39 MOT2 NOT3 PAN3 PUF3 DCP2 CAF40 POP2 PUF2 NOT5 CAF130 NGR1 PAB1 PUF4 EAP1 SCD6 SUP35 DHH1 WHI4 EBS1 XRN1 WHI3
8.11264e-30	24	97	32.6598	GO:0034249 negative reg. of cellular amide metabolic proc.	http://amigo.geneontology.org/amigo/term/GO:0034249	CCR4 PAT1 CDC39 MOT2 NOT3 PAN3 PUF3 DCP2 CAF40 POP2 PUF2 NOT5 CAF130 NGR1 PAB1 PUF4 EAP1 SCD6 SUP35 DHH1 WHI4 EBS1 XRN1 WHI3
9.96116e-30	24	99	32	GO:2000113 negative reg. of cellular macromolecule biosynthetic proc.	http://amigo.geneontology.org/amigo/term/GO:2000113	CCR4 PAT1 CDC39 MOT2 NOT3 PAN3 PUF3 DCP2 CAF40 POP2 PUF2 NOT5 CAF130 NGR1 PAB1 PUF4 EAP1 SCD6 SUP35 DHH1 WHI4 EBS1 XRN1 WHI3
1.05408e-29	24	100	31.68	GO:1903311 reg. of mRNA metabolic proc.	http://amigo.geneontology.org/amigo/term/GO:1903311	CCR4 PIN4 PAT1 CDC39 MOT2 NOT3 PAN3 PUF3 DCP2 CAF40 POP2 PUF2 NOT5 CAF130 NGR1 PAB1 PUF4 SUP35 WHI4 PBP1 DHH1 XRN1 EAP1 WHI3
3.63462e-29	26	145	23.669	GO:0006402 mRNA catabolic proc.	http://amigo.geneontology.org/amigo/term/GO:0006402	CCR4 PIN4 PAT1 CDC39 MOT2 XRN1 NMD2 NOT3 PAN3 PUF3 NAM7 DCP2 CAF40 POP2 PUF2 NOT5 CAF130 NGR1 PAB1 PUF4 SUP35 WHI4 DHH1 EBS1 EAP1 WHI3
2.51075e-25	23	130	23.3538	GO:0000956 nuclear-transcribed mRNA catabolic proc.	http://amigo.geneontology.org/amigo/term/GO:0000956	CCR4 PIN4 PAT1 CDC39 MOT2 XRN1 NMD2 NOT3 PAN3 PUF3 NAM7 DCP2 CAF40 POP2 PUF2 NOT5 CAF130 PAB1 PUF4 SUP35 DHH1 EBS1 EAP1
4.22312e-25	24	156	20.3077	GO:0051248 negative reg. of protein metabolic proc.	http://amigo.geneontology.org/amigo/term/GO:0051248	CCR4 PAT1 CDC39 MOT2 NOT3 PAN3 PUF3 DCP2 CAF40 POP2 PUF2 NOT5 CAF130 NGR1 PAB1 PUF4 EAP1 SCD6 SUP35 DHH1 WHI4 EBS1 XRN1 WHI3
5.26385e-27	26	174	19.7241	GO:0006401 RNA catabolic proc.	http://amigo.geneontology.org/amigo/term/GO:0006401	CCR4 PIN4 PAT1 CDC39 EBS1 MOT2 XRN1 NMD2 NOT3 PAN3 PUF3 NAM7 DCP2 CAF40 POP2 PUF2 NOT5 CAF130 NGR1 PAB1 PUF4 SUP35 WHI4 DHH1 EAP1 WHI3
4.97193e-25	25	182	18.1319	GO:0031329 reg. of cellular catabolic proc.	http://amigo.geneontology.org/amigo/term/GO:0031329	CCR4 PIN4 PAT1 CDC39 EBS1 MOT2 NOT3 PAN3 PUF3 DCP2 CAF40 POP2 PUF2 NOT5 CAF130 NGR1 PAB1 PUF4 SUP35 WHI4 DHH1 XRN1 PBP1 EAP1 WHI3
2.51075e-25	26	202	16.9901	GO:0034655 nucleobase-containing compound catabolic proc.	http://amigo.geneontology.org/amigo/term/GO:0034655	CCR4 PIN4 PAT1 CDC39 EBS1 MOT2 XRN1 NMD2 NOT3 PAN3 PUF3 NAM7 DCP2 CAF40 POP2 PUF2 NOT5 CAF130 NGR1 PAB1 PUF4 SUP35 WHI4 DHH1 EAP1 WHI3
4.22312e-25	26	207	16.5797	GO:0006417 reg. of translation	http://amigo.geneontology.org/amigo/term/GO:0006417	CCR4 PAT1 CDC39 MOT2 NOT3 PAN3 PUF3 DCP2 CAF40 POP2 PUF2 NOT5 CAF130 PBP1 NGR1 PAB1 PUF4 EAP1 SCD6 DHH1 SUP35 WHI4 EBS1 XRN1 NAM7 WHI3
1.26749e-25	27	224	15.9107	GO:0010608 post-transcriptional reg. of gene expression	http://amigo.geneontology.org/amigo/term/GO:0010608	CCR4 PIN4 PAT1 CDC39 EBS1 MOT2 PUF4 NOT3 PAN3 PUF3 DCP2 CAF40 POP2 PUF2 NOT5 CAF130 PBP1 NGR1 PAB1 EAP1 SCD6 DHH1 SUP35 WHI4 XRN1 NAM7 WHI3
			NOT4 BIOID only (42)
Enrichment FDR	nGenes	Pathway Genes	Fold Enrichment	Pathway	URL	Genes
5.22e-15	13	77	31.8367	GO:1903313 positive reg. of mRNA metabolic proc.	http://amigo.geneontology.org/amigo/term/GO:1903313	MOT2 PAN3 PUF3 DCP2 PUF2 NGR1 PAB1 PUF4 SUP35 WHI4 PBP1 XRN1 EAP1
6.66e-14	12	73	30.998	GO:0050779 RNA destabilization	http://amigo.geneontology.org/amigo/term/GO:0050779	MOT2 PAN3 PUF3 DCP2 PUF2 NGR1 PAB1 PUF4 SUP35 WHI4 XRN1 EAP1
6.66e-14	12	73	30.998	GO:0061014 positive reg. of mRNA catabolic proc.	http://amigo.geneontology.org/amigo/term/GO:0061014	MOT2 PAN3 PUF3 DCP2 PUF2 NGR1 PAB1 PUF4 SUP35 WHI4 XRN1 EAP1
6.66e-14	12	73	30.998	GO:0061157 mRNA destabilization	http://amigo.geneontology.org/amigo/term/GO:0061157	MOT2 PAN3 PUF3 DCP2 PUF2 NGR1 PAB1 PUF4 SUP35 WHI4 XRN1 EAP1
1.88e-14	13	87	28.1773	GO:0043487 reg. of RNA stability	http://amigo.geneontology.org/amigo/term/GO:0043487	EBS1 MOT2 PAN3 PUF3 DCP2 PUF2 NGR1 PAB1 PUF4 SUP35 WHI4 XRN1 EAP1
4.55e-15	14	95	27.7895	GO:0017148 negative reg. of translation	http://amigo.geneontology.org/amigo/term/GO:0017148	MOT2 PAN3 PUF3 DCP2 PUF2 NGR1 PAB1 PUF4 EAP1 SCD6 SUP35 WHI4 EBS1 XRN1
4.55e-15	14	97	27.2165	GO:0034249 negative reg. of cellular amide metabolic proc.	http://amigo.geneontology.org/amigo/term/GO:0034249	MOT2 PAN3 PUF3 DCP2 PUF2 NGR1 PAB1 PUF4 EAP1 SCD6 SUP35 WHI4 EBS1 XRN1
2.22e-13	12	84	26.9388	GO:0043488 reg. of mRNA stability	http://amigo.geneontology.org/amigo/term/GO:0043488	MOT2 PAN3 PUF3 DCP2 PUF2 NGR1 PAB1 PUF4 SUP35 WHI4 XRN1 EAP1
4.55e-15	14	99	26.6667	GO:2000113 negative reg. of cellular macromolecule biosynthetic proc.	http://amigo.geneontology.org/amigo/term/GO:2000113	MOT2 PAN3 PUF3 DCP2 PUF2 NGR1 PAB1 PUF4 EAP1 SCD6 SUP35 WHI4 EBS1 XRN1
1.88e-14	15	145	19.5074	GO:0006402 mRNA catabolic proc.	http://amigo.geneontology.org/amigo/term/GO:0006402	MOT2 XRN1 NMD2 PAN3 PUF3 NAM7 DCP2 PUF2 NGR1 PAB1 PUF4 SUP35 WHI4 EBS1 EAP1
5.06e-13	14	156	16.9231	GO:0051248 negative reg. of protein metabolic proc.	http://amigo.geneontology.org/amigo/term/GO:0051248	MOT2 PAN3 PUF3 DCP2 PUF2 NGR1 PAB1 PUF4 EAP1 SCD6 SUP35 WHI4 EBS1 XRN1
1.2e-13	15	174	16.2562	GO:0006401 RNA catabolic proc.	http://amigo.geneontology.org/amigo/term/GO:0006401	EBS1 MOT2 XRN1 NMD2 PAN3 PUF3 NAM7 DCP2 PUF2 NGR1 PAB1 PUF4 SUP35 WHI4 EAP1
7.22e-14	16	207	14.5756	GO:0006417 reg. of translation	http://amigo.geneontology.org/amigo/term/GO:0006417	MOT2 PAN3 PUF3 DCP2 PUF2 PBP1 NGR1 PAB1 PUF4 EAP1 SCD6 SUP35 WHI4 EBS1 XRN1 NAM7
9.7e-14	16	212	14.2318	GO:0034248 reg. of cellular amide metabolic proc.	http://amigo.geneontology.org/amigo/term/GO:0034248	MOT2 PAN3 PUF3 DCP2 PUF2 PBP1 NGR1 PAB1 PUF4 EAP1 SCD6 SUP35 WHI4 EBS1 XRN1 NAM7
7.35e-13	15	202	14.0028	GO:0034655 nucleobase-containing compound catabolic proc.	http://amigo.geneontology.org/amigo/term/GO:0034655	EBS1 MOT2 XRN1 NMD2 PAN3 PUF3 NAM7 DCP2 PUF2 NGR1 PAB1 PUF4 SUP35 WHI4 EAP1
1.5e-13	16	220	13.7143	GO:2000112 reg. of cellular macromolecule biosynthetic proc.	http://amigo.geneontology.org/amigo/term/GO:2000112	MOT2 PAN3 PUF3 DCP2 PUF2 PBP1 NGR1 PAB1 PUF4 EAP1 SCD6 SUP35 WHI4 EBS1 XRN1 NAM7
1.87e-13	16	224	13.4694	GO:0010608 post-transcriptional reg. of gene expression	http://amigo.geneontology.org/amigo/term/GO:0010608	EBS1 MOT2 PUF4 PAN3 PUF3 DCP2 PUF2 PBP1 NGR1 PAB1 EAP1 SCD6 SUP35 WHI4 XRN1 NAM7
			IP only (27)
Enrichment FDR	nGenes	Pathway Genes	Fold Enrichment	Pathway	URL	Genes
1.14213e-05	16	932	4.19647	GO:0010556 reg. of macromolecule biosynthetic proc.	http://amigo.geneontology.org/amigo/term/GO:0010556	CDC36 RPL16A JSN1 SSA1 HHT1 HHT2 GIS1 HSP82 SCC2 BTT1 MLP2 IGO1 TMA108 LSM3 RIO1 CAF120
1.14213e-05	16	973	4.01964	GO:0031326 reg. of cellular biosynthetic proc.	http://amigo.geneontology.org/amigo/term/GO:0031326	CDC36 RPL16A JSN1 SSA1 HHT1 HHT2 GIS1 HSP82 SCC2 BTT1 MLP2 IGO1 TMA108 LSM3 RIO1 CAF120
1.77651e-05	16	1031	3.79351	GO:0010468 reg. of gene expression	http://amigo.geneontology.org/amigo/term/GO:0010468	CDC36 RPL16A JSN1 SSA1 HHT1 HHT2 GIS1 SCC2 BTT1 LSM3 MLP2 SCP160 IGO1 TMA108 RIO1 CAF120
0.000128715	14	925	3.6997	GO:0019219 reg. of nucleobase-containing compound metabolic proc.	http://amigo.geneontology.org/amigo/term/GO:0019219	JSN1 SSA1 HHT1 CDC36 HHT2 GIS1 HSP82 SCC2 BTT1 MLP2 IGO1 LSM3 RIO1 CAF120
0.000103479	16	1204	3.24843	GO:0051171 reg. of nitrogen compound metabolic proc.	http://amigo.geneontology.org/amigo/term/GO:0051171	CDC36 RPL16A JSN1 IGO1 CAF120 SSA1 HHT1 HHT2 GIS1 HSP82 SCC2 BTT1 MLP2 TMA108 LSM3 RIO1
5.92735e-05	17	1296	3.20645	GO:0060255 reg. of macromolecule metabolic proc.	http://amigo.geneontology.org/amigo/term/GO:0060255	CDC36 RPL16A JSN1 IGO1 CAF120 SSA1 HHT1 HHT2 GIS1 HSP82 SCC2 BTT1 LSM3 MLP2 SCP160 TMA108 RIO1
1.14213e-05	20	1541	3.17254	GO:0009059 macromolecule biosynthetic proc.	http://amigo.geneontology.org/amigo/term/GO:0009059	HHT1 CDC36 RPL16A JSN1 HHT2 TMA46 SUA7 SSA1 GIS1 RPB3 HSP82 SCC2 BTT1 CAF120 MLP2 IGO1 UBC4 TMA108 LSM3 RIO1
0.000138468	16	1250	3.12889	GO:0080090 reg. of primary metabolic proc.	http://amigo.geneontology.org/amigo/term/GO:0080090	CDC36 RPL16A JSN1 IGO1 CAF120 SSA1 HHT1 HHT2 GIS1 HSP82 SCC2 BTT1 MLP2 TMA108 LSM3 RIO1
1.14213e-05	20	1591	3.07284	GO:0044271 cellular nitrogen compound biosynthetic proc.	http://amigo.geneontology.org/amigo/term/GO:0044271	HHT1 CDC36 RPL16A JSN1 HHT2 TMA46 SUA7 SSA1 GIS1 RPB3 HSP82 SCC2 BTT1 CAF120 MLP2 IGO1 UBC4 TMA108 LSM3 RIO1
0.000166106	16	1276	3.06513	GO:0031323 reg. of cellular metabolic proc.	http://amigo.geneontology.org/amigo/term/GO:0031323	CDC36 RPL16A JSN1 IGO1 CAF120 SSA1 HHT1 HHT2 GIS1 HSP82 SCC2 BTT1 MLP2 TMA108 LSM3 RIO1
1.14213e-05	21	1841	2.78834	GO:0010467 gene expression	http://amigo.geneontology.org/amigo/term/GO:0010467	HHT1 CDC36 RPL16A MLP2 JSN1 LSM3 HHT2 TMA46 RIO1 SUA7 SSA1 GIS1 RPB3 SCC2 BTT1 CAF120 SCP160 IGO1 UBC4 TMA108 HSP82
1.14213e-05	22	2070	2.59796	GO:0044249 cellular biosynthetic proc.	http://amigo.geneontology.org/amigo/term/GO:0044249	HHT1 CDC36 SAM2 RPL16A JSN1 SAM1 HHT2 TMA46 SUA7 SSA1 GIS1 RPB3 HSP82 SCC2 BTT1 CAF120 MLP2 IGO1 UBC4 TMA108 LSM3 RIO1
1.36937e-05	22	2115	2.54268	GO:1901576 organic substance biosynthetic proc.	http://amigo.geneontology.org/amigo/term/GO:1901576	HHT1 CDC36 SAM2 RPL16A JSN1 SAM1 HHT2 TMA46 SUA7 SSA1 GIS1 RPB3 HSP82 SCC2 BTT1 CAF120 MLP2 IGO1 UBC4 TMA108 LSM3 RIO1
1.41415e-05	22	2131	2.52359	GO:0009058 biosynthetic proc.	http://amigo.geneontology.org/amigo/term/GO:0009058	HHT1 CDC36 SAM2 RPL16A JSN1 SAM1 HHT2 TMA46 SUA7 SSA1 GIS1 RPB3 HSP82 SCC2 BTT1 CAF120 MLP2 IGO1 UBC4 TMA108 LSM3 RIO1
8.55461e-05	22	2379	2.26052	GO:0034641 cellular nitrogen compound metabolic proc.	http://amigo.geneontology.org/amigo/term/GO:0034641	HHT1 MCD1 CDC36 SCC2 MUS81 RPL16A TMA108 JSN1 LSM3 HHT2 TMA46 RIO1 SUA7 SSA1 GIS1 RPB3 HSP82 BTT1 CAF120 MLP2 IGO1 UBC4
5.92735e-05	24	2859	2.052	GO:0043170 macromolecule metabolic proc.	http://amigo.geneontology.org/amigo/term/GO:0043170	HHT1 UBC4 MCD1 CDC36 SCC2 MUS81 RPN11 RPL16A TMA108 MLP2 JSN1 LSM3 HHT2 IGO1 CAF120 TMA46 RIO1 SUA7 SSA1 GIS1 RPB3 HSP82 BTT1 SCP160
9.8295e-05	25	3261	1.874	GO:0006807 nitrogen compound metabolic proc.	http://amigo.geneontology.org/amigo/term/GO:0006807	HHT1 UBC4 MCD1 CDC36 SCC2 MUS81 RPN11 RPL16A TMA108 JSN1 LSM3 HHT2 IGO1 CAF120 TMA46 RIO1 SUA7 SSA1 GIS1 RPB3 HSP82 BTT1 MLP2 SAM2 SAM1
0.000103479	26	3658	1.73744	GO:0071704 organic substance metabolic proc.	http://amigo.geneontology.org/amigo/term/GO:0071704	HHT1 UBC4 MCD1 CDC36 SCC2 MUS81 SAM2 RPN11 RPL16A TMA108 MLP2 JSN1 SAM1 LSM3 HHT2 IGO1 CAF120 TMA46 RIO1 SUA7 SSA1 GIS1 RPB3 HSP82 BTT1 SCP160
			overlap (15)
Enrichment FDR	nGenes	Pathway Genes	Fold Enrichment	Pathway	URL	Genes
4.55598e-14	7	18	171.111	GO:0000289 nuclear-transcribed mRNA poly(A) tail shortening	http://amigo.geneontology.org/amigo/term/GO:0000289	CCR4 NOT3 NOT5 CDC39 CAF130 CAF40 POP2
1.48784e-14	9	54	73.3333	GO:0000288 nuclear-transcribed mRNA catabolic proc. deadenylation-dependent deca	http://amigo.geneontology.org/amigo/term/GO:0000288	CCR4 PAT1 CDC39 NOT3 CAF40 POP2 NOT5 CAF130 DHH1
2.02108e-15	10	73	60.274	GO:0050779 RNA destabilization	http://amigo.geneontology.org/amigo/term/GO:0050779	CCR4 PAT1 CDC39 NOT3 CAF40 POP2 NOT5 CAF130 DHH1 WHI3
2.02108e-15	10	73	60.274	GO:0061014 positive reg. of mRNA catabolic proc.	http://amigo.geneontology.org/amigo/term/GO:0061014	CCR4 PAT1 CDC39 NOT3 CAF40 POP2 NOT5 CAF130 DHH1 WHI3
2.02108e-15	10	73	60.274	GO:0061157 mRNA destabilization	http://amigo.geneontology.org/amigo/term/GO:0061157	CCR4 PAT1 CDC39 NOT3 CAF40 POP2 NOT5 CAF130 DHH1 WHI3
1.61457e-16	11	84	57.619	GO:0043488 reg. of mRNA stability	http://amigo.geneontology.org/amigo/term/GO:0043488	CCR4 PIN4 PAT1 CDC39 NOT3 CAF40 POP2 NOT5 CAF130 DHH1 WHI3
1.61457e-16	11	86	56.2791	GO:0061013 reg. of mRNA catabolic proc.	http://amigo.geneontology.org/amigo/term/GO:0061013	CCR4 PIN4 PAT1 CDC39 NOT3 CAF40 POP2 NOT5 CAF130 DHH1 WHI3
1.61457e-16	11	87	55.6322	GO:0043487 reg. of RNA stability	http://amigo.geneontology.org/amigo/term/GO:0043487	CCR4 PIN4 PAT1 CDC39 NOT3 CAF40 POP2 NOT5 CAF130 DHH1 WHI3
6.07931e-16	11	100	48.4	GO:1903311 reg. of mRNA metabolic proc.	http://amigo.geneontology.org/amigo/term/GO:1903311	CCR4 PIN4 PAT1 CDC39 NOT3 CAF40 POP2 NOT5 CAF130 DHH1 WHI3
2.0599e-14	10	95	46.3158	GO:0017148 negative reg. of translation	http://amigo.geneontology.org/amigo/term/GO:0017148	CCR4 PAT1 CDC39 NOT3 CAF40 POP2 NOT5 CAF130 DHH1 WHI3
2.34681e-14	10	97	45.3608	GO:0034249 negative reg. of cellular amide metabolic proc.	http://amigo.geneontology.org/amigo/term/GO:0034249	CCR4 PAT1 CDC39 NOT3 CAF40 POP2 NOT5 CAF130 DHH1 WHI3
2.67977e-14	10	99	44.4444	GO:2000113 negative reg. of cellular macromolecule biosynthetic proc.	http://amigo.geneontology.org/amigo/term/GO:2000113	CCR4 PAT1 CDC39 NOT3 CAF40 POP2 NOT5 CAF130 DHH1 WHI3
2.9146e-13	10	130	33.8462	GO:0000956 nuclear-transcribed mRNA catabolic proc.	http://amigo.geneontology.org/amigo/term/GO:0000956	CCR4 PIN4 PAT1 CDC39 NOT3 CAF40 POP2 NOT5 CAF130 DHH1
1.69335e-14	11	145	33.3793	GO:0006402 mRNA catabolic proc.	http://amigo.geneontology.org/amigo/term/GO:0006402	CCR4 PIN4 PAT1 CDC39 NOT3 CAF40 POP2 NOT5 CAF130 DHH1 WHI3
8.81515e-14	11	174	27.8161	GO:0006401 RNA catabolic proc.	http://amigo.geneontology.org/amigo/term/GO:0006401	CCR4 PIN4 PAT1 CDC39 NOT3 CAF40 POP2 NOT5 CAF130 DHH1 WHI3
1.36851e-13	11	182	26.5934	GO:0031329 reg. of cellular catabolic proc.	http://amigo.geneontology.org/amigo/term/GO:0031329	CCR4 PIN4 PAT1 CDC39 NOT3 CAF40 POP2 NOT5 CAF130 DHH1 WHI3

## Sheet: Not1
				GO term Biological process
			NOT1 BioID
Enrichment FDR	nGenes	Pathway Genes	Fold Enrichment	Pathway	URL	Genes
2.79264e-24	17	77	50.2463	GO:1903313 positive reg. of mRNA metabolic proc.	http://amigo.geneontology.org/amigo/term/GO:1903313	CCR4 PAT1 CDC39 MOT2 NOT3 DCP2 CAF40 POP2 NOT5 NGR1 PUF4 SUP35 WHI4 PBP1 DHH1 EAP1 WHI3
3.03696e-23	16	73	49.8819	GO:0050779 RNA destabilization	http://amigo.geneontology.org/amigo/term/GO:0050779	CCR4 PAT1 CDC39 MOT2 NOT3 DCP2 CAF40 POP2 NOT5 NGR1 PUF4 SUP35 WHI4 DHH1 EAP1 WHI3
3.03696e-23	16	73	49.8819	GO:0061014 positive reg. of mRNA catabolic proc.	http://amigo.geneontology.org/amigo/term/GO:0061014	CCR4 PAT1 CDC39 MOT2 NOT3 DCP2 CAF40 POP2 NOT5 NGR1 PUF4 SUP35 WHI4 DHH1 EAP1 WHI3
3.03696e-23	16	73	49.8819	GO:0061157 mRNA destabilization	http://amigo.geneontology.org/amigo/term/GO:0061157	CCR4 PAT1 CDC39 MOT2 NOT3 DCP2 CAF40 POP2 NOT5 NGR1 PUF4 SUP35 WHI4 DHH1 EAP1 WHI3
8.63532e-24	17	84	46.0591	GO:0043488 reg. of mRNA stability	http://amigo.geneontology.org/amigo/term/GO:0043488	CCR4 PIN4 PAT1 CDC39 MOT2 NOT3 DCP2 CAF40 POP2 NOT5 NGR1 PUF4 SUP35 WHI4 DHH1 EAP1 WHI3
9.98031e-24	17	86	44.988	GO:0061013 reg. of mRNA catabolic proc.	http://amigo.geneontology.org/amigo/term/GO:0061013	CCR4 PIN4 PAT1 CDC39 MOT2 NOT3 DCP2 CAF40 POP2 NOT5 NGR1 PUF4 SUP35 WHI4 DHH1 EAP1 WHI3
9.98031e-24	17	87	44.4709	GO:0043487 reg. of RNA stability	http://amigo.geneontology.org/amigo/term/GO:0043487	CCR4 PIN4 PAT1 CDC39 MOT2 NOT3 DCP2 CAF40 POP2 NOT5 NGR1 PUF4 SUP35 WHI4 DHH1 EAP1 WHI3
2.79264e-24	18	100	40.9655	GO:1903311 reg. of mRNA metabolic proc.	http://amigo.geneontology.org/amigo/term/GO:1903311	CCR4 PIN4 PAT1 CDC39 MOT2 NOT3 DCP2 CAF40 POP2 NOT5 NGR1 PUF4 SUP35 WHI4 PBP1 DHH1 EAP1 WHI3
3.03696e-23	17	95	40.726	GO:0017148 negative reg. of translation	http://amigo.geneontology.org/amigo/term/GO:0017148	CCR4 PAT1 CDC39 MOT2 NOT3 DCP2 CAF40 POP2 NOT5 NGR1 PUF4 EAP1 SCD6 SUP35 DHH1 WHI4 WHI3
3.74586e-23	17	97	39.8862	GO:0034249 negative reg. of cellular amide metabolic proc.	http://amigo.geneontology.org/amigo/term/GO:0034249	CCR4 PAT1 CDC39 MOT2 NOT3 DCP2 CAF40 POP2 NOT5 NGR1 PUF4 EAP1 SCD6 SUP35 DHH1 WHI4 WHI3
4.95687e-23	17	99	39.0805	GO:2000113 negative reg. of cellular macromolecule biosynthetic proc.	http://amigo.geneontology.org/amigo/term/GO:2000113	CCR4 PAT1 CDC39 MOT2 NOT3 DCP2 CAF40 POP2 NOT5 NGR1 PUF4 EAP1 SCD6 SUP35 DHH1 WHI4 WHI3
5.43794e-22	18	145	28.2521	GO:0006402 mRNA catabolic proc.	http://amigo.geneontology.org/amigo/term/GO:0006402	CCR4 PIN4 PAT1 CDC39 MOT2 NOT3 NAM7 DCP2 CAF40 POP2 NOT5 NGR1 PUF4 SUP35 WHI4 DHH1 EAP1 WHI3
1.35733e-20	18	174	23.5434	GO:0006401 RNA catabolic proc.	http://amigo.geneontology.org/amigo/term/GO:0006401	CCR4 PIN4 PAT1 CDC39 MOT2 NOT3 NAM7 DCP2 CAF40 POP2 NOT5 NGR1 PUF4 SUP35 WHI4 DHH1 EAP1 WHI3
2.78789e-20	18	182	22.5085	GO:0031329 reg. of cellular catabolic proc.	http://amigo.geneontology.org/amigo/term/GO:0031329	CCR4 PIN4 PAT1 CDC39 MOT2 NOT3 DCP2 CAF40 POP2 NOT5 NGR1 PUF4 SUP35 WHI4 DHH1 PBP1 EAP1 WHI3
6.6515e-21	19	207	20.8896	GO:0006417 reg. of translation	http://amigo.geneontology.org/amigo/term/GO:0006417	CCR4 PAT1 CDC39 MOT2 NOT3 DCP2 CAF40 POP2 NOT5 PBP1 NGR1 PUF4 EAP1 SCD6 DHH1 SUP35 WHI4 NAM7 WHI3
9.90086e-21	19	212	20.3969	GO:0034248 reg. of cellular amide metabolic proc.	http://amigo.geneontology.org/amigo/term/GO:0034248	CCR4 PAT1 CDC39 MOT2 NOT3 DCP2 CAF40 POP2 NOT5 PBP1 NGR1 PUF4 EAP1 SCD6 DHH1 SUP35 WHI4 NAM7 WHI3
5.43794e-22	20	224	20.3202	GO:0010608 post-transcriptional reg. of gene expression	http://amigo.geneontology.org/amigo/term/GO:0010608	CCR4 PIN4 PAT1 CDC39 MOT2 PUF4 NOT3 DCP2 CAF40 POP2 NOT5 PBP1 NGR1 EAP1 SCD6 DHH1 SUP35 WHI4 NAM7 WHI3
1.80019e-20	19	220	19.6552	GO:2000112 reg. of cellular macromolecule biosynthetic proc.	http://amigo.geneontology.org/amigo/term/GO:2000112	CCR4 PAT1 CDC39 MOT2 NOT3 DCP2 CAF40 POP2 NOT5 PBP1 NGR1 PUF4 EAP1 SCD6 DHH1 SUP35 WHI4 NAM7 WHI3
			NOT1 IP-MS
Enrichment FDR	nGenes	Pathway Genes	Fold Enrichment	Pathway	URL	Genes
1.68742e-17	16	54	26.0741	GO:0000288 nuclear-transcribed mRNA catabolic proc. deadenylation-dependent deca	http://amigo.geneontology.org/amigo/term/GO:0000288	CCR4 CDC39 MOT2 NOT3 CAF40 POP2 NOT5 CDC36 CAF130 PUF4 MPT5 LSM2 DHH1 LSM6 LSM4 LSM3
3.65208e-18	18	73	21.6986	GO:0050779 RNA destabilization	http://amigo.geneontology.org/amigo/term/GO:0050779	CCR4 CDC39 MOT2 NOT3 CAF40 POP2 NOT5 CDC36 CAF130 PUF4 MPT5 WHI4 LSM2 DHH1 LSM6 LSM4 LSM3 WHI3
3.65208e-18	18	73	21.6986	GO:0061014 positive reg. of mRNA catabolic proc.	http://amigo.geneontology.org/amigo/term/GO:0061014	CCR4 CDC39 MOT2 NOT3 CAF40 POP2 NOT5 CDC36 CAF130 PUF4 MPT5 WHI4 LSM2 DHH1 LSM6 LSM4 LSM3 WHI3
3.65208e-18	18	73	21.6986	GO:0061157 mRNA destabilization	http://amigo.geneontology.org/amigo/term/GO:0061157	CCR4 CDC39 MOT2 NOT3 CAF40 POP2 NOT5 CDC36 CAF130 PUF4 MPT5 WHI4 LSM2 DHH1 LSM6 LSM4 LSM3 WHI3
3.65208e-18	19	84	19.9048	GO:0043488 reg. of mRNA stability	http://amigo.geneontology.org/amigo/term/GO:0043488	CCR4 PIN4 CDC39 MOT2 NOT3 CAF40 POP2 NOT5 CDC36 CAF130 PUF4 MPT5 WHI4 LSM2 DHH1 LSM6 LSM4 LSM3 WHI3
3.65208e-18	19	86	19.4419	GO:0061013 reg. of mRNA catabolic proc.	http://amigo.geneontology.org/amigo/term/GO:0061013	CCR4 PIN4 CDC39 MOT2 NOT3 CAF40 POP2 NOT5 CDC36 CAF130 PUF4 MPT5 WHI4 LSM2 DHH1 LSM6 LSM4 LSM3 WHI3
3.65208e-18	19	87	19.2184	GO:0043487 reg. of RNA stability	http://amigo.geneontology.org/amigo/term/GO:0043487	CCR4 PIN4 CDC39 MOT2 NOT3 CAF40 POP2 NOT5 CDC36 CAF130 PUF4 MPT5 WHI4 LSM2 DHH1 LSM6 LSM4 LSM3 WHI3
3.65208e-18	20	95	18.5263	GO:0017148 negative reg. of translation	http://amigo.geneontology.org/amigo/term/GO:0017148	CCR4 CDC39 CDC36 MOT2 NOT3 RPL16A CAF40 POP2 NOT5 CAF130 PUF4 MPT5 SCD6 DHH1 WHI4 LSM2 LSM6 LSM4 LSM3 WHI3
3.65208e-18	20	97	18.1443	GO:0034249 negative reg. of cellular amide metabolic proc.	http://amigo.geneontology.org/amigo/term/GO:0034249	CCR4 CDC39 CDC36 MOT2 NOT3 RPL16A CAF40 POP2 NOT5 CAF130 PUF4 MPT5 SCD6 DHH1 WHI4 LSM2 LSM6 LSM4 LSM3 WHI3
3.65208e-18	20	99	17.7778	GO:2000113 negative reg. of cellular macromolecule biosynthetic proc.	http://amigo.geneontology.org/amigo/term/GO:2000113	CCR4 CDC39 CDC36 MOT2 NOT3 RPL16A CAF40 POP2 NOT5 CAF130 PUF4 MPT5 SCD6 DHH1 WHI4 LSM2 LSM6 LSM4 LSM3 WHI3
4.42378e-17	19	100	16.72	GO:1903311 reg. of mRNA metabolic proc.	http://amigo.geneontology.org/amigo/term/GO:1903311	CCR4 PIN4 CDC39 MOT2 NOT3 CAF40 POP2 NOT5 CDC36 CAF130 PUF4 MPT5 WHI4 LSM2 DHH1 LSM6 LSM4 LSM3 WHI3
6.31657e-16	21	156	11.8462	GO:0051248 negative reg. of protein metabolic proc.	http://amigo.geneontology.org/amigo/term/GO:0051248	CCR4 CDC39 CDC36 MOT2 NOT3 RPL16A CAF40 POP2 NOT5 CAF130 SIZ1 PUF4 MPT5 SCD6 DHH1 WHI4 LSM2 LSM6 LSM4 LSM3 WHI3
7.27202e-17	23	182	11.1209	GO:0031329 reg. of cellular catabolic proc.	http://amigo.geneontology.org/amigo/term/GO:0031329	CCR4 PIN4 CDC39 MOT2 CDH1 NOT3 CAF40 POP2 NOT5 CDC36 CAF130 PUF4 MPT5 WHI4 LSM2 DHH1 LSM6 LSM4 UBP3 SPT10 LSM3 WHI3 BRE5
3.65208e-18	29	305	8.36721	GO:0010629 negative reg. of gene expression	http://amigo.geneontology.org/amigo/term/GO:0010629	CCR4 PIN4 CDC39 CDC36 MOT2 NOT3 RPL16A SPT10 SPT21 CAF40 POP2 NOT5 CAF130 PUF4 MPT5 HRT1 SCD6 LSM4 LSM3 DHH1 WHI4 SCP160 MLP1 LSM2 HHF1 LSM6 HHF2 WHI3 NPT1
1.62416e-15	33	537	5.40782	GO:0010605 negative reg. of macromolecule metabolic proc.	http://amigo.geneontology.org/amigo/term/GO:0010605	CCR4 PIN4 CDC39 CDC36 MOT2 NOT3 RPL16A SPT10 SPT21 CAF40 POP2 NOT5 CAF130 SIZ1 PUF4 MPT5 HRT1 SCD6 LSM4 LSM3 DHH1 WHI4 SCP160 MLP1 LSM2 HHF1 HMT1 HTB1 LSM6 HHF2 WHI3 RIO1 NPT1
2.10214e-16	35	577	5.33795	GO:0009892 negative reg. of metabolic proc.	http://amigo.geneontology.org/amigo/term/GO:0009892	CCR4 PIN4 CDC39 CDC36 MOT2 NOT3 RPL16A SPT10 SPT21 CAF40 POP2 NOT5 CAF130 SIZ1 PUF4 MPT5 HRT1 SCD6 LSM4 LSM3 DHH1 WHI4 SCP160 MLP1 LSM2 HHF1 HMT1 HTB1 LSM6 UBP3 HHF2 WHI3 BRE5 RIO1 NPT1
5.95193e-16	50	1381	3.1861	GO:0019222 reg. of metabolic proc.	http://amigo.geneontology.org/amigo/term/GO:0019222	CCR4 PIN4 CDC39 CDC36 RVB1 MOT2 CDH1 PUF4 MPT5 NOT3 RPL16A SPT10 SPT21 CAF40 POP2 RVB2 NOT5 HTB2 HHF1 HHT1 TAF12 HTB1 CAF130 HHF2 HHT2 HRT1 RIM1 SIZ1 RPS10A SCD6 DHH1 BTT1 LSM4 RPN2 LSM3 TFC7 WHI4 SCP160 YAK1 NUP100 MLP1 LSM2 HMT1 LSM6 UBP3 TMA108 WHI3 BRE5 RIO1 NPT1
			NOT1 BioID only
Enrichment FDR	nGenes	Pathway Genes	Fold Enrichment	Pathway	URL	Genes
1.32826e-06	6	77	39.5604	GO:1903313 positive reg. of mRNA metabolic proc.	http://amigo.geneontology.org/amigo/term/GO:1903313	PAT1 DCP2 NGR1 SUP35 PBP1 EAP1
6.90846e-06	5	73	34.7734	GO:0050779 RNA destabilization	http://amigo.geneontology.org/amigo/term/GO:0050779	PAT1 DCP2 NGR1 SUP35 EAP1
6.90846e-06	5	73	34.7734	GO:0061014 positive reg. of mRNA catabolic proc.	http://amigo.geneontology.org/amigo/term/GO:0061014	PAT1 DCP2 NGR1 SUP35 EAP1
6.90846e-06	5	73	34.7734	GO:0061157 mRNA destabilization	http://amigo.geneontology.org/amigo/term/GO:0061157	PAT1 DCP2 NGR1 SUP35 EAP1
1.27646e-05	5	84	30.2198	GO:0043488 reg. of mRNA stability	http://amigo.geneontology.org/amigo/term/GO:0043488	PAT1 DCP2 NGR1 SUP35 EAP1
1.28877e-05	5	87	29.1777	GO:0043487 reg. of RNA stability	http://amigo.geneontology.org/amigo/term/GO:0043487	PAT1 DCP2 NGR1 SUP35 EAP1
1.53283e-05	5	95	26.7206	GO:0017148 negative reg. of translation	http://amigo.geneontology.org/amigo/term/GO:0017148	PAT1 DCP2 NGR1 EAP1 SUP35
1.60694e-05	5	97	26.1697	GO:0034249 negative reg. of cellular amide metabolic proc.	http://amigo.geneontology.org/amigo/term/GO:0034249	PAT1 DCP2 NGR1 EAP1 SUP35
1.68609e-05	5	99	25.641	GO:2000113 negative reg. of cellular macromolecule biosynthetic proc.	http://amigo.geneontology.org/amigo/term/GO:2000113	PAT1 DCP2 NGR1 EAP1 SUP35
6.90846e-06	6	145	21.008	GO:0006402 mRNA catabolic proc.	http://amigo.geneontology.org/amigo/term/GO:0006402	PAT1 NAM7 DCP2 NGR1 SUP35 EAP1
1.29266e-05	6	174	17.5066	GO:0006401 RNA catabolic proc.	http://amigo.geneontology.org/amigo/term/GO:0006401	PAT1 NAM7 DCP2 NGR1 SUP35 EAP1
4.53371e-06	7	207	17.1683	GO:0006417 reg. of translation	http://amigo.geneontology.org/amigo/term/GO:0006417	PAT1 DCP2 PBP1 NGR1 EAP1 SUP35 NAM7
4.53371e-06	7	212	16.7634	GO:0034248 reg. of cellular amide metabolic proc.	http://amigo.geneontology.org/amigo/term/GO:0034248	PAT1 DCP2 PBP1 NGR1 EAP1 SUP35 NAM7
1.47598e-05	6	182	16.7371	GO:0031329 reg. of cellular catabolic proc.	http://amigo.geneontology.org/amigo/term/GO:0031329	PAT1 DCP2 NGR1 SUP35 PBP1 EAP1
4.53371e-06	7	220	16.1538	GO:2000112 reg. of cellular macromolecule biosynthetic proc.	http://amigo.geneontology.org/amigo/term/GO:2000112	PAT1 DCP2 PBP1 NGR1 EAP1 SUP35 NAM7
4.53371e-06	7	224	15.8654	GO:0010608 post-transcriptional reg. of gene expression	http://amigo.geneontology.org/amigo/term/GO:0010608	PAT1 DCP2 PBP1 NGR1 EAP1 SUP35 NAM7
1.47598e-05	7	305	11.652	GO:0010629 negative reg. of gene expression	http://amigo.geneontology.org/amigo/term/GO:0010629	PAT1 NAM7 DCP2 NGR1 EAP1 SUP35 RNA1
			NOT1 IP only
Enrichment FDR	nGenes	Pathway Genes	Fold Enrichment	Pathway	URL	Genes
1.33768e-07	8	43	20.812	GO:0006334 nucleosome assembly	http://amigo.geneontology.org/amigo/term/GO:0006334	HTB2 HHF1 HHT1 HTB1 CSE4 HHF2 HHT2 HRT1
1.33768e-07	10	85	13.1605	GO:0034728 nucleosome organization	http://amigo.geneontology.org/amigo/term/GO:0034728	HTB2 HHF1 HHT1 HTB1 CSE4 HHF2 HHT2 HRT1 RVB1 RVB2
8.5523e-08	22	577	4.26519	GO:0009892 negative reg. of metabolic proc.	http://amigo.geneontology.org/amigo/term/GO:0009892	CDC36 RPL16A SPT10 SPT21 CAF130 SIZ1 MPT5 HRT1 LSM4 LSM3 SCP160 MLP1 LSM2 HHF1 HMT1 HTB1 LSM6 UBP3 HHF2 BRE5 RIO1 NPT1
3.19085e-08	30	1031	3.25503	GO:0010468 reg. of gene expression	http://amigo.geneontology.org/amigo/term/GO:0010468	CDC36 RVB1 MPT5 RPL16A SPT10 SPT21 RVB2 HTB2 HHF1 HHT1 TAF12 HTB1 CAF130 HHF2 HHT2 HRT1 BTT1 LSM4 LSM3 TFC7 SCP160 YAK1 NUP100 MLP1 LSM2 HMT1 LSM6 TMA108 RIO1 NPT1
1.83201e-07	27	932	3.24071	GO:0010556 reg. of macromolecule biosynthetic proc.	http://amigo.geneontology.org/amigo/term/GO:0010556	CDC36 RVB1 RPL16A SPT21 RVB2 HTB2 HHF1 HHT1 TAF12 HTB1 CAF130 HHF2 HHT2 HRT1 MPT5 BTT1 TFC7 YAK1 NUP100 LSM2 HMT1 LSM6 LSM4 TMA108 SPT10 LSM3 RIO1
2.82299e-09	35	1296	3.02103	GO:0060255 reg. of macromolecule metabolic proc.	http://amigo.geneontology.org/amigo/term/GO:0060255	CDC36 RVB1 CDH1 MPT5 RPL16A SPT10 SPT21 RVB2 HTB2 HHF1 HHT1 TAF12 HTB1 CAF130 HHF2 HHT2 HRT1 RIM1 SIZ1 RPS10A BTT1 LSM4 RPN2 LSM3 TFC7 SCP160 YAK1 NUP100 MLP1 LSM2 HMT1 LSM6 TMA108 RIO1 NPT1
6.00114e-10	37	1381	2.99709	GO:0019222 reg. of metabolic proc.	http://amigo.geneontology.org/amigo/term/GO:0019222	CDC36 RVB1 CDH1 MPT5 RPL16A SPT10 SPT21 RVB2 HTB2 HHF1 HHT1 TAF12 HTB1 CAF130 HHF2 HHT2 HRT1 RIM1 SIZ1 RPS10A BTT1 LSM4 RPN2 LSM3 TFC7 SCP160 YAK1 NUP100 MLP1 LSM2 HMT1 LSM6 UBP3 TMA108 BRE5 RIO1 NPT1
3.19085e-08	32	1204	2.97314	GO:0051171 reg. of nitrogen compound metabolic proc.	http://amigo.geneontology.org/amigo/term/GO:0051171	CDC36 RVB1 CDH1 RPL16A SPT21 RVB2 HTB2 HHF1 HHT1 TAF12 HTB1 CAF130 HHF2 HHT2 HRT1 RIM1 SIZ1 MPT5 RPS10A BTT1 RPN2 TFC7 YAK1 NUP100 LSM2 HMT1 LSM6 LSM4 TMA108 SPT10 LSM3 RIO1
3.19085e-08	33	1276	2.89305	GO:0031323 reg. of cellular metabolic proc.	http://amigo.geneontology.org/amigo/term/GO:0031323	CDC36 RVB1 CDH1 RPL16A SPT21 RVB2 HTB2 HHF1 HHT1 TAF12 HTB1 CAF130 HHF2 HHT2 HRT1 RIM1 SIZ1 MPT5 RPS10A BTT1 TFC7 YAK1 NUP100 LSM2 HMT1 LSM6 LSM4 UBP3 TMA108 SPT10 LSM3 BRE5 RIO1
8.00356e-08	32	1250	2.86373	GO:0080090 reg. of primary metabolic proc.	http://amigo.geneontology.org/amigo/term/GO:0080090	CDC36 RVB1 CDH1 RPL16A SPT21 RVB2 HTB2 HHF1 HHT1 TAF12 HTB1 CAF130 HHF2 HHT2 HRT1 RIM1 SIZ1 MPT5 RPS10A BTT1 RPN2 TFC7 YAK1 NUP100 LSM2 HMT1 LSM6 LSM4 TMA108 SPT10 LSM3 RIO1
6.00114e-10	39	1541	2.83109	GO:0009059 macromolecule biosynthetic proc.	http://amigo.geneontology.org/amigo/term/GO:0009059	HHT1 RPS14A CDC36 TAF12 RVB1 RPL16A RPS27A SPT21 HHT2 RPS3 TMA46 RPS7A RVB2 SUA7 HTB2 RPS8A HHF1 HTB1 CAF130 HHF2 HRT1 TFC7 RPS12 MPT5 RPB3 RPC82 BTT1 YAK1 NUP100 LSM2 HMT1 UBC4 LSM6 LSM4 TMA108 SPT10 LSM3 RIO1 RPS10A
3.79296e-10	40	1591	2.81243	GO:0044271 cellular nitrogen compound biosynthetic proc.	http://amigo.geneontology.org/amigo/term/GO:0044271	HHT1 RPS14A CDC36 TAF12 RVB1 RPL16A RPS27A SPT21 HHT2 RPS3 TMA46 RPS7A NPT1 RVB2 SUA7 HTB2 RPS8A HHF1 HTB1 CAF130 HHF2 HRT1 TFC7 RPS12 MPT5 RPB3 RPC82 BTT1 YAK1 NUP100 LSM2 HMT1 UBC4 LSM6 LSM4 TMA108 SPT10 LSM3 RIO1 RPS10A
3.19085e-08	35	1438	2.72271	GO:0044085 cellular component biogenesis	http://amigo.geneontology.org/amigo/term/GO:0044085	HTB2 RPS8A HHF1 HHT1 RPS14A ATG9 TAF12 RVB1 HTB1 LSM6 LSM4 SPT10 CSE4 RPS27A LSM3 SPT21 HHF2 HHT2 RPS7A RIO1 RPS10A RVB2 HRT1 UBP3 BRE5 SUA7 LSM2 TMA108 LSM8 CDH1 RPN2 SCP160 RPS3 SGO1 NPT1
9.48565e-08	34	1427	2.6653	GO:0016070 RNA metabolic proc.	http://amigo.geneontology.org/amigo/term/GO:0016070	LSM2 RPS8A HHT1 RPS14A TAF12 RVB1 LSM6 LSM4 LSM8 LSM3 SPT21 HHT2 RPS7A RIO1 RVB2 SUA7 HTB2 HHF1 CDC36 HTB1 CAF130 HHF2 HRT1 TFC7 MPT5 RPB3 RPC82 BTT1 YAK1 NUP100 RPS27A MLP1 HMT1 SPT10
3.19085e-08	36	1527	2.63727	GO:0044267 cellular protein metabolic proc.	http://amigo.geneontology.org/amigo/term/GO:0044267	UBC4 RPS14A UBC9 CDC36 TAF12 RVB1 UBP3 CDH1 RPN2 RPL16A SPT10 YAK1 RPS27A RPS3 BRE5 HRT1 TMA46 RPS7A RVB2 RPS8A CAF130 RPS12 HMT1 SIZ1 MPT5 RIO1 NFI1 RPS10A APJ1 LSM2 HHF1 LSM6 LSM4 TMA108 LSM3 HHF2
3.35975e-10	43	1841	2.6128	GO:0010467 gene expression	http://amigo.geneontology.org/amigo/term/GO:0010467	LSM2 RPS8A HHT1 RPS14A CDC36 TAF12 RVB1 LSM6 LSM4 MPT5 RPL16A SPT10 LSM8 RPS27A MLP1 LSM3 SPT21 HHT2 RPS3 TMA46 RPS7A RIO1 RVB2 SUA7 HTB2 HHF1 HTB1 CAF130 HHF2 HRT1 TFC7 RPS12 RPB3 RPC82 BTT1 SCP160 YAK1 NUP100 HMT1 UBC4 TMA108 NPT1 RPS10A
3.19085e-08	37	1606	2.5772	GO:0019538 protein metabolic proc.	http://amigo.geneontology.org/amigo/term/GO:0019538	UBC4 RPS14A UBC9 CDC36 TAF12 RVB1 UBP3 CDH1 RPN2 RPL16A TMA108 SPT10 YAK1 RPS27A RPS3 BRE5 HRT1 TMA46 RPS7A RVB2 RPS8A CAF130 RPS12 HMT1 SIZ1 MPT5 RIO1 NFI1 RPS10A HSP104 APJ1 LSM2 HHF1 LSM6 LSM4 LSM3 HHF2
1.07233e-07	41	2080	2.20502	GO:0044260 cellular macromolecule metabolic proc.	http://amigo.geneontology.org/amigo/term/GO:0044260	UBC4 RIM1 RPS14A UBC9 CDC36 TAF12 RVB1 UBP3 CDH1 RPN2 RPL16A SPT10 YAK1 RPS27A RPS3 BRE5 HRT1 TMA46 RPS7A RVB2 RPS8A CAF130 RPS12 HMT1 SIZ1 MPT5 RIO1 NFI1 RPS10A LSM4 MLP1 LSM3 HTB1 APJ1 LSM2 HHF1 HHT1 LSM6 TMA108 HHF2 HHT2
6.42021e-11	53	2859	2.07374	GO:0043170 macromolecule metabolic proc.	http://amigo.geneontology.org/amigo/term/GO:0043170	LSM2 RPS8A HHT1 UBC4 RIM1 RPS14A UBC9 CDC36 TAF12 RVB1 LSM6 LSM4 UBP3 CDH1 MPT5 RPN2 RPL16A TMA108 SPT10 YAK1 LSM8 RPS27A MLP1 LSM3 SPT21 HHT2 RPS3 BRE5 HRT1 TMA46 RPS7A RIO1 RVB2 SUA7 HTB2 HHF1 HTB1 CAF130 HHF2 TFC7 RPS12 HMT1 SIZ1 RPB3 NFI1 RPS10A RPC82 BTT1 HSP104 SCP160 NUP100 APJ1 NPT1
3.19085e-08	52	3261	1.78379	GO:0006807 nitrogen compound metabolic proc.	http://amigo.geneontology.org/amigo/term/GO:0006807	LSM2 RPS8A HHT1 UBC4 RIM1 RPS14A UBC9 CDC36 TAF12 RVB1 LSM6 LSM4 UBP3 CDH1 RPN2 RPL16A TMA108 SPT10 YAK1 LSM8 RPS27A LSM3 SPT21 HHT2 RPS3 BRE5 HRT1 TMA46 RPS7A RIO1 NPT1 RVB2 SUA7 HTB2 HHF1 HTB1 CAF130 HHF2 TFC7 RPS12 HMT1 SIZ1 MPT5 RPB3 NFI1 RPS10A RPC82 BTT1 MLP1 HSP104 NUP100 APJ1
			overlap
Enrichment FDR	nGenes	Pathway Genes	Fold Enrichment	Pathway	URL	Genes
1.86374e-17	11	73	62.1575	GO:0050779 RNA destabilization	http://amigo.geneontology.org/amigo/term/GO:0050779	CCR4 CDC39 MOT2 NOT3 CAF40 POP2 NOT5 PUF4 WHI4 DHH1 WHI3
1.86374e-17	11	73	62.1575	GO:0061014 positive reg. of mRNA catabolic proc.	http://amigo.geneontology.org/amigo/term/GO:0061014	CCR4 CDC39 MOT2 NOT3 CAF40 POP2 NOT5 PUF4 WHI4 DHH1 WHI3
1.86374e-17	11	73	62.1575	GO:0061157 mRNA destabilization	http://amigo.geneontology.org/amigo/term/GO:0061157	CCR4 CDC39 MOT2 NOT3 CAF40 POP2 NOT5 PUF4 WHI4 DHH1 WHI3
2.35223e-18	12	84	58.9286	GO:0043488 reg. of mRNA stability	http://amigo.geneontology.org/amigo/term/GO:0043488	CCR4 PIN4 CDC39 MOT2 NOT3 CAF40 POP2 NOT5 PUF4 WHI4 DHH1 WHI3
2.35223e-18	12	86	57.5581	GO:0061013 reg. of mRNA catabolic proc.	http://amigo.geneontology.org/amigo/term/GO:0061013	CCR4 PIN4 CDC39 MOT2 NOT3 CAF40 POP2 NOT5 PUF4 WHI4 DHH1 WHI3
2.35223e-18	12	87	56.8966	GO:0043487 reg. of RNA stability	http://amigo.geneontology.org/amigo/term/GO:0043487	CCR4 PIN4 CDC39 MOT2 NOT3 CAF40 POP2 NOT5 PUF4 WHI4 DHH1 WHI3
5.41199e-18	12	95	52.1053	GO:0017148 negative reg. of translation	http://amigo.geneontology.org/amigo/term/GO:0017148	CCR4 CDC39 MOT2 NOT3 CAF40 POP2 NOT5 PUF4 SCD6 DHH1 WHI4 WHI3
5.64026e-18	12	97	51.0309	GO:0034249 negative reg. of cellular amide metabolic proc.	http://amigo.geneontology.org/amigo/term/GO:0034249	CCR4 CDC39 MOT2 NOT3 CAF40 POP2 NOT5 PUF4 SCD6 DHH1 WHI4 WHI3
5.92643e-18	12	99	50	GO:2000113 negative reg. of cellular macromolecule biosynthetic proc.	http://amigo.geneontology.org/amigo/term/GO:2000113	CCR4 CDC39 MOT2 NOT3 CAF40 POP2 NOT5 PUF4 SCD6 DHH1 WHI4 WHI3
5.92643e-18	12	100	49.5	GO:1903311 reg. of mRNA metabolic proc.	http://amigo.geneontology.org/amigo/term/GO:1903311	CCR4 PIN4 CDC39 MOT2 NOT3 CAF40 POP2 NOT5 PUF4 WHI4 DHH1 WHI3
3.62392e-16	12	145	34.1379	GO:0006402 mRNA catabolic proc.	http://amigo.geneontology.org/amigo/term/GO:0006402	CCR4 PIN4 CDC39 MOT2 NOT3 CAF40 POP2 NOT5 PUF4 WHI4 DHH1 WHI3
7.16656e-16	12	156	31.7308	GO:0051248 negative reg. of protein metabolic proc.	http://amigo.geneontology.org/amigo/term/GO:0051248	CCR4 CDC39 MOT2 NOT3 CAF40 POP2 NOT5 PUF4 SCD6 DHH1 WHI4 WHI3
2.58133e-15	12	174	28.4483	GO:0006401 RNA catabolic proc.	http://amigo.geneontology.org/amigo/term/GO:0006401	CCR4 PIN4 CDC39 MOT2 NOT3 CAF40 POP2 NOT5 PUF4 WHI4 DHH1 WHI3
4.22043e-15	12	182	27.1978	GO:0031329 reg. of cellular catabolic proc.	http://amigo.geneontology.org/amigo/term/GO:0031329	CCR4 PIN4 CDC39 MOT2 NOT3 CAF40 POP2 NOT5 PUF4 WHI4 DHH1 WHI3
7.12732e-16	13	224	23.9397	GO:0010608 post-transcriptional reg. of gene expression	http://amigo.geneontology.org/amigo/term/GO:0010608	CCR4 PIN4 CDC39 MOT2 PUF4 NOT3 CAF40 POP2 NOT5 SCD6 DHH1 WHI4 WHI3
2.10214e-16	35	577	5.33795	GO:0009892 negative reg. of metabolic proc.	http://amigo.geneontology.org/amigo/term/GO:0009892	CCR4 PIN4 CDC39 CDC36 MOT2 NOT3 RPL16A SPT10 SPT21 CAF40 POP2 NOT5 CAF130 SIZ1 PUF4 MPT5 HRT1 SCD6 LSM4 LSM3 DHH1 WHI4 SCP160 MLP1 LSM2 HHF1 HMT1 HTB1 LSM6 UBP3 HHF2 WHI3 BRE5 RIO1 NPT1
5.95193e-16	50	1381	3.1861	GO:0019222 reg. of metabolic proc.	http://amigo.geneontology.org/amigo/term/GO:0019222	CCR4 PIN4 CDC39 CDC36 RVB1 MOT2 CDH1 PUF4 MPT5 NOT3 RPL16A SPT10 SPT21 CAF40 POP2 RVB2 NOT5 HTB2 HHF1 HHT1 TAF12 HTB1 CAF130 HHF2 HHT2 HRT1 RIM1 SIZ1 RPS10A SCD6 DHH1 BTT1 LSM4 RPN2 LSM3 TFC7 WHI4 SCP160 YAK1 NUP100 MLP1 LSM2 HMT1 LSM6 UBP3 TMA108 WHI3 BRE5 RIO1 NPT1
